# Supplementary material for: Benchmarking strategies for cross-species integration of single-cell RNA sequencing data
Source: Nat Commun. 2023 Oct 14;14:6495. doi: 10.1038/s41467-023-41855-w (PMC10576752; doi:10.1038/s41467-023-41855-w)
Supplement: Supplementary file 4 — Supplementary Data 1 [file 41467_2023_41855_MOESM4_ESM.csv]

Supplementary Data 1 Raw and scaled metrics, scores and rankings from all strategies in all benchmarking tasks
				Raw batch correction metrics					Scaled batch correction metrics					Average scaled batch correction metrics (excluding iLISI)	Ranks of batch correction metrics					Ranks of average scaled batch correction metrics (excluding iLISI)	Raw biology conservation metrics						Scaled biology conservation metrics						Average scaled biology conservation metrics (excluding cLISI)	Ranks of biology conservation metrics						Ranks of average scaled biology conservation metrics (excluding cLISI)	Integrated score	Ranks of integrated score	Aggregate raw batch correction metrics including iLISI	Aggregate raw biology conservation metrics including cLISI	Integrated score of aggregated metrics including LISI metrics	Ranks of integrated score of aggregated metrics including LISI metrics	Aggregate raw batch correction metrics without iLISI	Aggregate raw biology conservation metrics without cLISI	Integrated score of aggregated metrics without LISI metrics
task_name	strategy	integration_method_batch	homology_method_batch	PCR	iLISI	bASW	GC	kBET	bASW_scaled	GC_scaled	kBET_scaled	PCR_scaled	iLISI_scaled	avg_score_batch	iLISI_scaled_rank	GC_scaled_rank	PCR_scaled_rank	bASW_scaled_rank	kBET_scaled_rank	avg_score_scaled_rank_batch	cASW	cLISI	ARI	NMI	iso_F1	Traj	cASW_scaled	ARI_scaled	NMI_scaled	iso_F1_scaled	cLISI_scaled	Traj_scaled	avg_score_bio	cLISI_scaled_rank	NMI_scaled_rank	ARI_scaled_rank	cASW_scaled_rank	iso_F1_scaled_rank	traj_scaled_rank	avg_score_scaled_rank_bio	integrated_score	integrated_score_rank	batch_aggr_with_iLISI	bio_aggr_with_cLISI	integrated_score_aggr_with_LISI	integrated_score_aggr_rank_with_LISI	batch_aggr_no_LISI	bio_aggr_no_LISI	integrated_score_aggr_no_LISI
Pancreas_hs_mm	scANVI SH	scANVI	SH	0.007285071	0.152651493	0.905723713	0.959973122	0.451288286	0.976377367	0.923202987	0.806901066	0.952455508	0.778108037	0.914734232	6	4	11	4	14	5	0.661579266	1	0.971981794	0.948877308	0.447622159	NA	0.897564301	0.998146271	0.994101196	0.945489826	1	NA	0.958825399	1	2	2	3	3	NA	1	0.941188932	1	0.495384337	0.806012105	0.681760998	1	0.581067548	0.757515132	0.686936098
Pancreas_hs_mm	SeuratV4 RPCA HE	SeuratV4 RPCA	HE	0.003919923	0.164082563	0.857245215	0.9572954	0.47686889	0.853563945	0.914128368	0.882779202	0.978088885	0.836375448	0.9071401	3	8	9	11	8	8	0.660527512	1	0.950184253	0.916246166	0.428538657	NA	0.892023374	0.969057075	0.92667226	0.879006214	1	NA	0.916689731	1	8	4	4	13	NA	4	0.912869879	2	0.491882398	0.791099318	0.67141255	2	0.573832357	0.738874147	0.672857431
Pancreas_hs_mm	scANVI O2O	scANVI	O2O	0.00746604	0.140617728	0.90194744	0.960356352	0.472636749	0.966810712	0.924501727	0.870225667	0.951077009	0.71676852	0.928153779	7	3	12	6	10	4	0.651265353	1	0.973370857	0.951731939	0.3937874	NA	0.843227786	1	1	0.757938865	1	NA	0.900291663	1	1	1	10	17	NA	7	0.911436509	3	0.496604862	0.79403111	0.675060611	3	0.585601645	0.742538887	0.67976399
Pancreas_hs_mm	scANVI HE	scANVI	HE	0.006817178	0.153917208	0.902582687	0.946215356	0.49980709	0.968420021	0.876578843	0.950819339	0.956019596	0.784559748	0.93795945	5	14	10	5	2	3	0.647284806	1	0.968334415	0.943602611	0.392351471	NA	0.822257175	0.993278781	0.983201571	0.752936336	1	NA	0.887918466	1	3	3	11	18	NA	8	0.907934859	4	0.501867904	0.790314661	0.674935958	5	0.588855578	0.737893326	0.678278227
Pancreas_hs_mm	SeuratV4 CCA HE	SeuratV4 CCA	HE	0.001992488	0.155149977	0.840617594	0.953820589	0.456844078	0.811440215	0.902352465	0.82338086	0.992770759	0.790843518	0.882486075	4	11	6	14	12	11	0.681023151	1	0.910212069	0.886082541	0.439752832	NA	1	0.915713503	0.864342196	0.918074454	1	NA	0.924532538	1	12	12	1	6	NA	3	0.907713953	5	0.481684945	0.783414118	0.662722449	11	0.563318687	0.729267648	0.662888064
Pancreas_hs_mm	SeuratV4 RPCA SH	SeuratV4 RPCA	SH	0.003728794	0.114075582	0.857163534	0.917816867	0.490465665	0.853357017	0.780338267	0.923110458	0.979544776	0.58147566	0.88408763	9	18	8	12	4	9	0.660394967	1	0.949694849	0.916793417	0.42364797	NA	0.891325087	0.968403957	0.927803098	0.861967909	1	NA	0.912375013	1	7	5	5	16	NA	5	0.901060059	6	0.476650089	0.79010624	0.66472378	6	0.567293715	0.737632801	0.669497166
Pancreas_hs_mm	SeuratV4 CCA SH	SeuratV4 CCA	SH	0.001965247	0.196182902	0.835177824	0.947718376	0.428715824	0.797659329	0.881672476	0.739945791	0.992978263	1	0.853063965	1	13	5	15	18	12	0.678838238	0.99986429	0.918041138	0.888036324	0.440859901	NA	0.988489283	0.926161531	0.86837949	0.921931293	0.839102471	NA	0.926240399	3	10	11	2	5	NA	2	0.896969825	7	0.481952035	0.785127978	0.663857601	9	0.553394318	0.7314439	0.660224067
Pancreas_hs_mm	SeuratV4 RPCA O2O	SeuratV4 RPCA	O2O	0.0037022	0.125004103	0.867641124	0.931574642	0.465029086	0.879900511	0.826962443	0.847659534	0.979747356	0.637181432	0.883567461	8	16	7	9	11	10	0.651423573	1	0.946253628	0.913905886	0.426698432	NA	0.844061335	0.963811587	0.921836308	0.87259519	1	NA	0.900576105	1	9	6	9	15	NA	6	0.893772647	8	0.478590231	0.787656304	0.664029875	10	0.566986763	0.73457038	0.667536933
Pancreas_hs_mm	SeuratV4 CCA O2O	SeuratV4 CCA	O2O	0.001646666	0.170977339	0.85065177	0.952902375	0.488633034	0.836860383	0.899240701	0.91767444	0.995404993	0.871520085	0.912295129	2	12	4	13	5	6	0.643548742	0.999438075	0.920320889	0.887655978	0.438057605	NA	0.802574569	0.929203897	0.867593544	0.912168579	0.333782867	NA	0.877885148	12	11	10	12	7	NA	9	0.89164914	9	0.492962237	0.777804258	0.66386745	4	0.573458461	0.722395803	0.662820867
Pancreas_hs_mm	fastMNN SH	fastMNN	SH	0.014604842	6.66E-16	0.824024314	0.982634241	0.254819286	0.769403487	1	0.224127437	0.896698533	3.40E-15	0.722557364	22	1	19	18	26	21	0.65553559	1	0.939806763	0.920026781	0.38630345	NA	0.865724564	0.955208134	0.934484517	0.731866079	1	NA	0.871820823	1	5	8	7	19	NA	10	0.81211544	10	0.415216537	0.780334517	0.634287325	7	0.519020671	0.725418146	0.642859156
Pancreas_hs_mm	Harmony SH	Harmony	SH	0.010593252	0.007109292	0.869958106	0.958107475	0.380569897	0.885770257	0.916880437	0.597133558	0.927256062	0.036238079	0.831760078	17	5	14	7	20	13	0.595251806	1	0.897152481	0.87586474	0.432326583	NA	0.548133107	0.898285255	0.84322815	0.892202693	1	NA	0.795462301	1	15	14	15	8	NA	14	0.809981412	11	0.445267604	0.760119122	0.634178515	8	0.554807183	0.700148903	0.642012215
Pancreas_hs_mm	Harmony HE	Harmony	HE	0.010400815	1.11E-15	0.868867859	0.958082781	0.376116895	0.88300827	0.916796749	0.583924898	0.928721911	5.66E-15	0.828112957	20	6	13	8	22	14	0.596744485	1	0.89713264	0.876065483	0.43217575	NA	0.555996948	0.898258778	0.843642965	0.891677216	1	NA	0.797393977	1	14	15	13	9	NA	13	0.809681569	12	0.44269367	0.760423672	0.633331671	12	0.553367087	0.70052959	0.641664589
Pancreas_hs_mm	fastMNN O2O	fastMNN	O2O	0.013535384	8.88E-16	0.829282956	0.955311994	0.257587191	0.782725513	0.907406736	0.2323377	0.904844922	4.53E-15	0.706828718	21	10	17	16	25	22	0.654762932	1	0.939516022	0.919694002	0.385819207	NA	0.861653987	0.954820136	0.933796862	0.730179062	1	NA	0.870112512	1	6	9	8	20	NA	11	0.804798994	13	0.411143505	0.779958433	0.632432462	13	0.513929381	0.724948041	0.640540577
Pancreas_hs_mm	fastMNN HE	fastMNN	HE	0.014476462	6.66E-16	0.821832494	0.955332212	0.250185861	0.763850821	0.907475254	0.2103836	0.897676438	3.40E-15	0.694846528	22	9	18	19	27	23	0.655641218	1	0.940995536	0.921346301	0.376741033	NA	0.866281039	0.956794573	0.93721117	0.698552276	1	NA	0.864709765	1	4	7	6	22	NA	12	0.79676447	14	0.408365406	0.778944818	0.630713053	14	0.510456758	0.723681022	0.638391316
Pancreas_hs_mm	Harmony O2O	Harmony	O2O	0.012469107	6.66E-16	0.860366565	0.958036198	0.368488754	0.861471444	0.916638882	0.561298024	0.912967089	3.40E-15	0.81309386	22	7	16	10	23	15	0.580667891	1	0.898554618	0.877125183	0.431009443	NA	0.471301053	0.900156432	0.845832728	0.887614003	1	NA	0.776226054	1	13	13	23	10	NA	15	0.790973176	15	0.439872125	0.757471427	0.630431706	15	0.549840156	0.696839284	0.638039633
Pancreas_hs_mm	Scanorama HE	Scanorama	HE	0.018857557	0.045277597	0.827259236	0.875111721	0.477382197	0.777598704	0.635613389	0.88430179	0.864304274	0.23079278	0.790454539	14	20	20	17	7	17	0.594077706	0.999887649	0.774291495	0.816441838	0.429440836	NA	0.541947628	0.734325139	0.720436766	0.882149248	0.866796675	NA	0.719714695	2	17	17	16	12	NA	16	0.748010633	16	0.448777662	0.722827905	0.613207807	16	0.549652678	0.653562969	0.611998852
Pancreas_hs_mm	Scanorama SH	Scanorama	SH	0.019881353	0.030149427	0.817214933	0.869910123	0.498395824	0.752152882	0.617985522	0.946633191	0.856505703	0.153680197	0.793319324	15	21	21	20	3	16	0.593543962	0.999757836	0.771387248	0.811595426	0.428093284	NA	0.539135715	0.730449371	0.710422148	0.877454613	0.712891188	NA	0.714365462	6	19	18	17	14	NA	17	0.745947007	17	0.447110332	0.720875551	0.611369463	17	0.551350558	0.65115498	0.611233211
Pancreas_hs_mm	Scanorama O2O	Scanorama	O2O	0.024655069	0.014260586	0.798266517	0.895625012	0.442425033	0.704149748	0.705131558	0.780610557	0.820142816	0.072690258	0.752508669	16	19	25	21	15	18	0.582273565	1	0.775654059	0.814310287	0.429547991	NA	0.479760186	0.736143505	0.716032133	0.882522559	1	NA	0.703614596	1	18	16	22	11	NA	20	0.723172225	18	0.435046444	0.72035718	0.606232886	18	0.540242908	0.650446476	0.606365049
Pancreas_hs_mm	scVI SH	scVI	SH	0.001043434	0.093613627	0.914904581	0.928524592	0.516387242	0.999635798	0.816626028	1	1	0.477175258	0.954065457	12	17	1	2	1	2	0.570889995	0.999629269	0.686180511	0.6082831	0.355352478	NA	0.419788423	0.616739502	0.290297904	0.624038261	0.560461884	NA	0.487716023	10	24	22	27	23	NA	23	0.674255796	19	0.490894695	0.64406707	0.58279812	19	0.590214962	0.555176521	0.569191897
Pancreas_hs_mm	scVI O2O	scVI	O2O	0.001509612	0.104400456	0.915048343	0.933589519	0.45184031	1	0.833790727	0.8085385	0.996448976	0.53215879	0.909694551	11	15	3	1	13	7	0.576760523	1	0.318817356	0.467798129	0.384110611	NA	0.450715972	0.126487	0	0.724226608	1	NA	0.325357395	1	30	27	24	21	NA	27	0.559092257	20	0.481277648	0.549497324	0.522209453	20	0.575496946	0.436871655	0.492321771
Pancreas_hs_mm	LIGER UINMF SH	LIGER UINMF	SH	0.011391122	0.003798963	0.766225686	0.864674222	0.435728922	0.62297883	0.600241406	0.760748303	0.921178441	0.019364396	0.726286745	19	22	15	23	17	20	0.574757082	0.999722972	0.422957213	0.63054711	0.328019137	NA	0.440161295	0.265463446	0.336304217	0.528813642	0.671555454	NA	0.39268565	9	22	26	25	24	NA	24	0.526126088	21	0.416363783	0.591200703	0.521265935	21	0.519504988	0.489070135	0.501244076
Pancreas_hs_mm	scVI HE	scVI	HE	0.001196474	0.11361298	0.912266697	0.981741642	0.477449574	0.992953093	0.996975043	0.884501645	0.99883425	0.579117644	0.968316008	10	2	2	3	6	1	0.572449297	0.999738981	0.224036272	0.489732316	0.259572469	NA	0.428003253	0	0.045324767	0.290357324	0.690535722	NA	0.190921336	8	29	30	26	28	NA	28	0.501879205	22	0.497253473	0.509105867	0.504364909	24	0.593163597	0.386447588	0.469133992
Pancreas_hs_mm	unintegrated HE	unintegrated	HE	0.117889865	0	0.523131962	0.855080903	0.181114564	0.007135236	0.567730292	0.005501758	0.109944322	0	0.172577902	24	24	28	28	29	28	0.583401836	1	0.746399828	0.808201253	0.449564394	NA	0.485704227	0.697103226	0.703408436	0.952256233	1	NA	0.70961803	1	20	21	21	2	NA	19	0.494801979	23	0.335443459	0.717513462	0.564685461	25	0.419304323	0.646891828	0.555856826
Pancreas_hs_mm	unintegrated SH	unintegrated	SH	0.119787544	0	0.520315449	0.846777781	0.182032171	0	0.539591568	0.0082236	0.095489108	0	0.160826069	24	26	29	30	28	29	0.583452597	1	0.747457084	0.807552421	0.449564394	NA	0.485971649	0.698514152	0.70206769	0.952256233	1	NA	0.709702431	1	21	20	20	2	NA	18	0.490151886	24	0.333782589	0.717605299	0.564076215	23	0.417228237	0.647006624	0.555095269
Pancreas_hs_mm	LIGER O2O	LIGER	O2O	0.041373812	2.22E-16	0.62178497	0.760143868	0.284662188	0.257058689	0.245995045	0.312648557	0.692790941	1.13E-15	0.377123308	23	29	27	27	24	27	0.596494232	0.999779504	0.474262017	0.597907366	0.463268798	NA	0.554678545	0.333930597	0.268857506	1	0.738580287	NA	0.539366662	5	25	24	14	1	NA	22	0.47446932	25	0.341592967	0.626342383	0.512442617	26	0.426991209	0.532983103	0.490586346
Pancreas_hs_mm	unintegrated O2O	unintegrated	O2O	0.132323346	0	0.520923086	0.853697063	0.17925977	0.001539363	0.563040551	0	0	0	0.141144978	24	25	30	29	30	30	0.567660406	1	0.75465648	0.81871096	0.447343528	NA	0.402774069	0.708121871	0.725125676	0.944519125	1	NA	0.695135185	1	16	19	28	4	NA	21	0.473539103	26	0.337240653	0.717674275	0.565500826	22	0.421550816	0.647092844	0.556876033
Pancreas_hs_mm	LIGER SH	LIGER	SH	0.025878237	0.005383124	0.689678422	0.791861729	0.377396737	0.429057157	0.353484749	0.587721213	0.810825571	0.027439312	0.545272172	18	28	26	25	21	25	0.592934832	0.99974081	0.46744967	0.616802782	0.290611814	NA	0.535926656	0.324839402	0.30790296	0.398493021	0.692704282	NA	0.39179051	7	23	25	18	26	NA	25	0.453183175	27	0.37803965	0.593507982	0.507320649	28	0.471203781	0.491949775	0.483651377
Pancreas_hs_mm	LIGER HE	LIGER	HE	0.022949652	0.050725374	0.648688885	0.68755611	0.421625383	0.325215958	0	0.718913862	0.833133514	0.258561645	0.469315833	13	30	24	26	19	26	0.590470683	0.999156544	0.492618525	0.55514749	0.307939235	NA	0.522944844	0.358427675	0.18049857	0.458858748	0	NA	0.380182459	13	27	23	19	25	NA	26	0.415835809	28	0.366309081	0.589066495	0.49996353	29	0.445205007	0.486543983	0.470008393
Pancreas_hs_mm	LIGER UINMF HE	LIGER UINMF	HE	0.021193348	8.88E-16	0.788302031	0.857146007	0.473313458	0.678906131	0.574728789	0.872232946	0.846511828	4.53E-15	0.743094923	21	23	22	22	9	19	0.491207641	0.99958923	0.301226324	0.574878736	0.272624006	NA	0	0.103011463	0.221271183	0.335826618	0.512991845	NA	0.165027316	11	26	29	30	27	NA	29	0.396254359	29	0.427990969	0.527905187	0.4879395	27	0.534988711	0.409984177	0.45998599
Pancreas_hs_mm	LIGER UINMF O2O	LIGER UINMF	O2O	0.021886128	8.88E-16	0.72212215	0.817403139	0.437419986	0.511248756	0.440042875	0.765764401	0.841234709	4.53E-15	0.639572685	21	27	23	24	16	24	0.553104893	0.999836464	0.301253783	0.514344102	0.1762281	NA	0.326091646	0.103048107	0.096182519	0	0.806111374	NA	0.131330568	4	28	28	29	29	NA	30	0.334627415	30	0.399766281	0.508953468	0.465278593	30	0.499707851	0.386232719	0.431622772
Hippocampus_hs_mu_ss	scANVI SH	scANVI	SH	0.050228216	0.217247973	0.882065481	0.969561806	0.32052442	0.776820114	0.988488165	0.523593514	0.728770916	0.44270008	0.754418177	16	2	14	18	6	7	0.721614331	1	0.970055012	0.945282247	0.926875147	NA	0.964014786	0.997730076	0.994730008	0.959143504	1	NA	0.978904593	1	2	2	3	6	NA	2	0.889110027	1	0.487925579	0.912765347	0.74282944	1	0.555594981	0.890956684	0.756812003
Hippocampus_hs_mu_ss	scANVI HE	scANVI	HE	0.050228216	0.217247973	0.882065481	0.969561806	0.319368585	0.776820114	0.988488165	0.520260625	0.728770916	0.44270008	0.753584955	16	2	14	18	7	8	0.721614331	1	0.970055012	0.945282247	0.926875147	NA	0.964014786	0.997730076	0.994730008	0.959143504	1	NA	0.978904593	1	2	2	3	6	NA	2	0.888776738	2	0.487694412	0.912765347	0.742736973	2	0.555306022	0.890956684	0.756696419
Hippocampus_hs_mu_ss	scANVI O2O	scANVI	O2O	0.051650226	0.21912201	0.876494842	0.971810806	0.29888229	0.74341165	1	0.461187698	0.717001767	0.448855308	0.730400279	15	1	15	19	12	12	0.728441134	1	0.971326235	0.947268357	0.924888156	NA	1	1	1	0.956602597	1	NA	0.989150649	1	1	1	1	7	NA	1	0.885650501	3	0.483592035	0.914384776	0.74206768	3	0.549709541	0.892980971	0.755672399
Hippocampus_hs_mu_ss	SeuratV4 RPCA SH	SeuratV4 RPCA	SH	0.040557541	0.230171733	0.866345045	0.942595022	0.264527428	0.682540878	0.850454792	0.362124287	0.808809464	0.485147849	0.675982355	14	11	8	24	19	13	0.693830177	1	0.945485606	0.915953799	0.917896679	NA	0.817559892	0.953858385	0.916909191	0.947662094	1	NA	0.90899739	1	4	4	8	8	NA	4	0.815791376	4	0.468839354	0.894633252	0.724315693	4	0.528506259	0.868291565	0.732377443
Hippocampus_hs_mu_ss	SeuratV4 RPCA HE	SeuratV4 RPCA	HE	0.042066799	0.232868564	0.866497518	0.94194672	0.259609668	0.683455293	0.847136367	0.347943758	0.796318216	0.494005522	0.668713408	13	12	10	23	20	14	0.69505854	1	0.9472995	0.917107878	0.913063477	NA	0.824034794	0.957097315	0.919971451	0.941481533	1	NA	0.910646273	1	3	3	7	10	NA	3	0.813873127	5	0.468597854	0.894505879	0.724142669	5	0.527530176	0.868132349	0.73189148
Hippocampus_hs_mu_ss	SeuratV4 RPCA O2O	SeuratV4 RPCA	O2O	0.04111585	0.234058196	0.866163328	0.939569871	0.254636156	0.681451076	0.83497012	0.333602469	0.804188666	0.497912839	0.663553083	12	13	9	25	21	15	0.697074294	1	0.944922259	0.914591152	0.902683038	NA	0.834660171	0.952852459	0.913293509	0.928207321	1	NA	0.907253365	1	5	5	6	11	NA	5	0.809773252	6	0.46710868	0.891854148	0.721955961	6	0.525371301	0.864817686	0.729039132
Hippocampus_hs_mu_ss	SeuratV4 CCA O2O	SeuratV4 CCA	O2O	0.075461315	0.321771226	0.87325578	0.949701828	0.276784426	0.72398622	0.886832003	0.397467757	0.519931242	0.786004102	0.632054305	4	8	16	20	18	21	0.721801564	1	0.921630316	0.896316601	0.756272401	NA	0.965001723	0.911261834	0.864803372	0.740981554	1	NA	0.870512121	1	9	10	2	15	NA	6	0.775128995	7	0.499394915	0.859204176	0.715280472	7	0.543800837	0.824005221	0.711923467
Hippocampus_hs_mu_ss	SeuratV4 CCA HE	SeuratV4 CCA	HE	0.076116565	0.316323579	0.873206698	0.950605107	0.277979966	0.72369186	0.891455567	0.400915136	0.514508117	0.768111441	0.63264267	6	6	17	21	17	20	0.720674649	1	0.917409768	0.893032653	0.717482517	NA	0.959061565	0.903725528	0.856089663	0.691378151	1	NA	0.852563727	1	10	11	4	16	NA	7	0.764595304	8	0.498846383	0.849719917	0.709370504	8	0.544477084	0.812149897	0.705080772
Hippocampus_hs_mu_ss	SeuratV4 CCA SH	SeuratV4 CCA	SH	0.076227522	0.319069019	0.873203456	0.951011334	0.285024551	0.723672416	0.8935349	0.421228437	0.513589795	0.77712877	0.638006387	5	5	18	22	13	19	0.719916508	1	0.914215104	0.891709919	0.671448404	NA	0.955065276	0.898021063	0.852579889	0.632511033	1	NA	0.834544315	1	11	12	5	18	NA	8	0.755929144	9	0.500907176	0.839457987	0.704037662	9	0.546366716	0.799322483	0.698140176
Hippocampus_hs_mu_ss	scVI O2O	scVI	O2O	0.018301231	0.162223401	0.914684315	0.950537037	0.217708919	0.972443112	0.891107143	0.227121527	0.993011993	0.261973243	0.770920944	17	7	2	5	25	2	0.578181103	1	0.930272694	0.890688436	0.915002322	NA	0.207954393	0.926693862	0.849869462	0.943960873	1	NA	0.732119648	1	12	6	23	9	NA	12	0.747640166	10	0.452690981	0.862828911	0.698773739	10	0.525307876	0.828536139	0.707244834
Hippocampus_hs_mu_ss	fastMNN HE	fastMNN	HE	0.081210288	0.149524277	0.919279243	0.963225762	0.213881496	1	0.956056214	0.216085023	0.47235034	0.220263285	0.661122894	19	3	21	1	26	16	0.640656111	1	0.795992334	0.879834982	0.932926829	NA	0.537270548	0.68691979	0.821070642	0.966882223	1	NA	0.753035801	1	13	14	13	5	NA	9	0.716270638	11	0.465424213	0.849882051	0.696098916	11	0.544399197	0.812352564	0.705171217
Hippocampus_hs_mu_ss	fastMNN O2O	fastMNN	O2O	0.081205485	0.147575425	0.919144038	0.962638073	0.213479864	0.999189141	0.95304804	0.214926904	0.472390087	0.21386233	0.659888543	21	4	20	3	27	17	0.640610578	1	0.795694284	0.879583324	0.932926829	NA	0.537030536	0.686387587	0.820402888	0.966882223	1	NA	0.752675809	1	14	15	14	5	NA	11	0.715560902	12	0.464808577	0.849763003	0.695781233	12	0.544116865	0.812203754	0.704968998
Hippocampus_hs_mu_ss	scVI HE	scVI	HE	0.017456903	0.161612633	0.916278751	0.942894782	0.220847124	0.982005329	0.851989158	0.236170647	1	0.259967189	0.767541284	18	10	1	4	22	3	0.562227737	1	0.87658095	0.85668616	0.939980639	NA	0.12386155	0.83082066	0.759646996	0.975902435	1	NA	0.67255791	1	16	13	25	3	NA	16	0.71055126	13	0.451818039	0.847095097	0.688984274	13	0.52436939	0.808868872	0.695069079
Hippocampus_hs_mu_ss	scVI SH	scVI	SH	0.017456903	0.161612633	0.916278751	0.942894782	0.2193402	0.982005329	0.851989158	0.231825381	1	0.259967189	0.766454967	18	10	1	4	23	5	0.562227737	1	0.87658095	0.85668616	0.939980639	NA	0.12386155	0.83082066	0.759646996	0.975902435	1	NA	0.67255791	1	16	13	25	3	NA	16	0.710116733	14	0.451516654	0.847095097	0.68886372	15	0.523992659	0.808868872	0.694918387
Hippocampus_hs_mu_ss	fastMNN SH	fastMNN	SH	0.08120051	0.149469246	0.919279159	0.943868409	0.218796884	0.999999495	0.856972809	0.230258712	0.472431267	0.220082538	0.639915571	20	9	19	2	24	18	0.64077129	1	0.79543645	0.879463327	0.933145672	NA	0.537877675	0.685927192	0.820084483	0.967162073	1	NA	0.752762856	1	15	16	12	4	NA	10	0.707623942	15	0.462522842	0.849763348	0.694867145	14	0.540786241	0.812204185	0.703637007
Hippocampus_hs_mu_ss	Harmony HE	Harmony	HE	0.04296896	0.256638683	0.905607951	0.931450896	0.305850484	0.918009971	0.793411976	0.481280724	0.788851554	0.572077886	0.745388556	9	14	12	9	8	9	0.644554853	1	0.927317657	0.901147919	0.465677646	NA	0.557821468	0.921417281	0.877622908	0.369377228	1	NA	0.681559721	1	6	7	10	22	NA	14	0.707091255	16	0.488503395	0.787739615	0.668045127	18	0.546469573	0.734674519	0.659392541
Hippocampus_hs_mu_ss	Harmony O2O	Harmony	O2O	0.042976269	0.258719104	0.905579977	0.930930397	0.305658009	0.917842202	0.790747726	0.480725715	0.788791061	0.578910979	0.744526676	7	16	13	11	9	10	0.644566998	1	0.92719826	0.900841289	0.46756487	NA	0.557885483	0.921204084	0.876809289	0.371790556	1	NA	0.681922353	1	7	8	9	20	NA	13	0.706964082	17	0.488772751	0.788034284	0.668329671	16	0.546286163	0.735042854	0.659540178
Hippocampus_hs_mu_ss	Harmony SH	Harmony	SH	0.042967796	0.257280227	0.905605754	0.931127273	0.303721407	0.917996797	0.791755468	0.475141457	0.788861189	0.574185021	0.743438728	8	15	11	10	10	11	0.644551128	1	0.926400482	0.900198407	0.466174816	NA	0.557801831	0.919779552	0.875103451	0.370012994	1	NA	0.680674457	1	8	9	11	21	NA	15	0.705780165	18	0.488140491	0.787464967	0.667735177	17	0.545855558	0.734331208	0.658940948
Hippocampus_hs_mu_ss	Scanorama HE	Scanorama	HE	0.102638566	0.114871334	0.893221475	0.899402681	0.278106098	0.843725295	0.629368566	0.401278844	0.295000951	0.106446556	0.542343414	23	17	23	14	15	22	0.594302312	1	0.615248843	0.780178085	0.885472371	NA	0.292931964	0.364180094	0.556638606	0.906198809	1	NA	0.529987368	1	17	18	19	13	NA	17	0.534929787	19	0.457648031	0.775040322	0.648083405	19	0.543342205	0.718800402	0.648617123
Hippocampus_hs_mu_ss	Scanorama O2O	Scanorama	O2O	0.102399644	0.115349362	0.893809464	0.874580075	0.281969184	0.847251607	0.502310476	0.412418181	0.29697837	0.108016629	0.514739658	22	20	22	13	14	23	0.594788514	1	0.599976162	0.772703199	0.89072996	NA	0.295494819	0.336908848	0.536804564	0.912922064	1	NA	0.520532574	1	22	20	17	12	NA	21	0.518215408	20	0.453621546	0.771639567	0.644432359	20	0.538189592	0.714549459	0.644005512
Hippocampus_hs_mu_ss	Scanorama SH	Scanorama	SH	0.102655017	0.114676543	0.894363976	0.855715627	0.278067175	0.850577145	0.40575008	0.401166607	0.294864797	0.105806769	0.488089657	24	24	24	12	16	24	0.59440545	1	0.600419707	0.773894836	0.883451957	NA	0.293475624	0.337700851	0.539966483	0.903615161	1	NA	0.51868953	1	21	19	18	14	NA	22	0.506449581	21	0.449095667	0.77043439	0.641898901	21	0.532700449	0.713042988	0.640905972
Hippocampus_hs_mu_ss	unintegrated HE	unintegrated	HE	0.13828212	0.082462333	0.907759072	0.884764313	0.140259447	0.930910759	0.554439966	0.003793343	0	0	0.372286017	27	18	27	6	28	28	0.586047873	1	0.579440411	0.779341623	0.958594126	NA	0.249421446	0.300239742	0.554419118	0.999704834	1	NA	0.525946285	1	18	21	21	2	NA	18	0.464482178	22	0.430705457	0.780684807	0.640693067	22	0.517766238	0.725856008	0.6426201
Hippocampus_hs_mu_ss	unintegrated O2O	unintegrated	O2O	0.137870237	0.083917608	0.907582914	0.883263497	0.139651096	0.929854297	0.546757825	0.002039145	0.003408919	0.004779814	0.370515046	25	19	25	8	29	29	0.586072162	1	0.579391654	0.779159993	0.958594126	NA	0.249549477	0.300152682	0.553937178	0.999704834	1	NA	0.525836043	1	19	22	20	2	NA	19	0.463707644	23	0.43045707	0.780643587	0.64056898	23	0.517091936	0.725804484	0.642319465
Hippocampus_hs_mu_ss	unintegrated SH	unintegrated	SH	0.138281657	0.082482072	0.907759062	0.8648745	0.138943928	0.9309107	0.452631092	0	3.84E-06	6.48E-05	0.345886407	26	21	26	7	30	30	0.586047754	1	0.579312592	0.779085353	0.958824946	NA	0.249420817	0.300011507	0.553739127	1	1	NA	0.525792863	1	20	23	22	1	NA	20	0.453830281	24	0.426468244	0.780654129	0.638979775	24	0.512464787	0.725817661	0.640476511
Hippocampus_hs_mu_ss	LIGER UINMF O2O	LIGER UINMF	O2O	0.021827888	0.24395978	0.776866829	0.776446574	0.301151905	0.145918489	0	0.467732209	0.963823904	0.530434345	0.394368651	10	27	6	26	11	27	0.630124311	0.999661169	0.665997034	0.67532854	0.664812239	NA	0.481755681	0.454797221	0.278428275	0.624024894	0.946242964	NA	0.459751518	3	23	17	15	19	NA	23	0.433598371	25	0.424050595	0.727184659	0.605931033	25	0.469073299	0.659065531	0.583068638
Hippocampus_hs_mu_ss	LIGER UINMF SH	LIGER UINMF	SH	0.030444438	0.239303895	0.752535892	0.804783068	0.358295602	0	0.145044427	0.632508001	0.892509733	0.515142207	0.41751554	11	26	7	27	4	25	0.621281472	0.999870891	0.57380212	0.652978499	0.702433825	NA	0.435143603	0.290171881	0.219124132	0.67213431	0.979516365	NA	0.404143482	2	24	24	16	17	NA	24	0.409492305	26	0.437072579	0.710073361	0.600873048	26	0.48651475	0.637623979	0.577180287
Hippocampus_hs_mu_ss	LIGER UINMF HE	LIGER UINMF	HE	0.030444438	0.239303895	0.752535892	0.804783068	0.356917254	0	0.145044427	0.628533489	0.892509733	0.515142207	0.416521912	11	26	7	27	5	26	0.621281472	0.999870891	0.57380212	0.652978499	0.702433825	NA	0.435143603	0.290171881	0.219124132	0.67213431	0.979516365	NA	0.404143482	2	24	24	16	17	NA	24	0.409094854	27	0.436796909	0.710073361	0.600762781	27	0.486170163	0.637623979	0.577042452
Hippocampus_hs_mu_ss	LIGER O2O	LIGER	O2O	0.021182884	0.386924984	0.889274833	0.843172936	0.485740607	0.820056334	0.341548505	1	0.969162225	1	0.782691766	1	25	5	15	1	1	0.565699833	0.996747107	0.41129754	0.626937953	0.197594907	NA	0.142163547	0	0.150027512	0.026560628	0.483914826	NA	0.079687922	4	25	27	24	24	NA	25	0.360889459	28	0.525259249	0.559655468	0.54589698	28	0.559842815	0.450382558	0.494166661
Hippocampus_hs_mu_ss	LIGER SH	LIGER	SH	0.019969426	0.370118536	0.888463068	0.863234981	0.426276586	0.815187984	0.444238977	0.828533478	0.979205308	0.944799638	0.766791437	2	22	4	17	2	4	0.538775467	0.993698064	0.414620157	0.570396859	0.211374408	NA	2.41E-04	0.00593294	0	0.044181463	1.71E-04	NA	0.012588785	5	27	26	26	23	NA	26	0.314269846	29	0.51361252	0.545772991	0.532908802	29	0.549486016	0.433791723	0.48006944
Hippocampus_hs_mu_ss	LIGER HE	LIGER	HE	0.019957393	0.370102361	0.888497176	0.862786035	0.425900665	0.815392535	0.441940982	0.827449494	0.979304898	0.944746513	0.766021977	3	23	3	16	3	6	0.538729797	0.993696984	0.414685345	0.570829106	0.176824483	NA	0	0.006049342	0.001146934	0	0	NA	0.001799069	6	26	25	27	25	NA	27	0.307488232	30	0.513448726	0.538953143	0.528751376	30	0.549285317	0.425267183	0.474874437
Heart_hs_dr	scANVI SH	scANVI	SH	0.018972198	0.031765737	0.848896822	0.969523078	0.174849641	0.980391074	0.944673253	0.484051691	0.847075197	0.15045592	0.814047803	8	8	12	2	7	2	0.677568406	1	0.914574837	0.893461809	0.714252942	NA	1	1	1	0.995738198	1	NA	0.998934549	1	1	1	1	2	NA	1	0.924979851	1	0.408801495	0.839971599	0.667503557	1	0.503060435	0.799964499	0.681202873
Heart_hs_dr	scANVI HE	scANVI	HE	0.017384371	0.029537828	0.855225915	0.971332909	0.215091855	1	0.954989747	0.595658306	0.861068902	0.139903604	0.852929239	9	5	10	1	6	1	0.662941501	1	0.780642756	0.845302059	0.707900841	NA	0.91441136	0.833100507	0.91440825	0.982345768	1	NA	0.911066471	1	5	5	2	4	NA	3	0.887811578	2	0.417714576	0.799357431	0.646700289	5	0.514758762	0.749196789	0.655421579
Heart_hs_dr	scANVI O2O	scANVI	O2O	0.023814251	0.039875226	0.787772019	0.970887959	0.166039315	0.791012939	0.952453419	0.459617383	0.804401609	0.188865879	0.751871337	7	7	17	7	8	5	0.647662595	1	0.903600198	0.885398598	0.673158902	NA	0.825007571	0.986323951	0.985669686	0.909097733	1	NA	0.926524735	1	2	2	7	8	NA	2	0.856663376	3	0.397677754	0.821964059	0.652249537	12	0.487128386	0.777455073	0.661324398
Heart_hs_dr	SeuratV4 CCA SH	SeuratV4 CCA	SH	0.01070197	0.005269907	0.821405596	0.960907687	0.099027117	0.895217186	0.895563338	0.273767651	0.919961694	0.024960503	0.746127467	11	14	7	4	14	6	0.657199919	1	0.817064508	0.849617914	0.607697361	NA	0.88081477	0.878487481	0.922078588	0.77108214	1	NA	0.863115745	1	4	4	5	11	NA	4	0.816320434	4	0.379462456	0.78631594	0.623574546	4	0.473010593	0.732894926	0.628941192
Heart_hs_dr	SeuratV4 CCA HE	SeuratV4 CCA	HE	0.011059945	0.004116837	0.830768743	0.962145419	0.080329019	0.924226283	0.902618725	0.221910876	0.916806817	0.019499075	0.741390676	12	13	8	3	17	7	0.656146601	1	0.845749036	0.857777159	0.534169372	NA	0.874651328	0.914232712	0.936579578	0.616059684	1	NA	0.835380825	1	3	3	6	17	NA	5	0.797784765	5	0.377683993	0.778768434	0.618334657	2	0.471075782	0.723460542	0.622506638
Heart_hs_dr	SeuratV4 CCA O2O	SeuratV4 CCA	O2O	0.008717905	0.00690017	0.813107409	0.959227006	0.086287434	0.869507571	0.885983034	0.238435774	0.937447498	0.032682114	0.732843469	10	15	5	5	15	8	0.625958338	1	0.725723201	0.788078683	0.56631941	NA	0.698006148	0.764662491	0.8127082	0.683843093	1	NA	0.739804983	1	8	8	11	15	NA	9	0.737020378	6	0.374847985	0.741215927	0.59466875	8	0.466834938	0.676519908	0.59264592
Heart_hs_dr	SeuratV4 RPCA SH	SeuratV4 RPCA	SH	0.018877273	2.22E-16	0.766797412	0.96670552	0.055366652	0.726028976	0.928612459	0.152680955	0.847911781	1.05E-15	0.663808543	17	9	11	11	19	13	0.645905226	1	0.706169544	0.791629546	0.589617625	NA	0.814724413	0.740295697	0.819018959	0.732963799	1	NA	0.776750717	1	7	9	8	13	NA	6	0.731573847	7	0.361549371	0.746664388	0.592618382	19	0.451936714	0.683330486	0.590772977
Heart_hs_dr	scVI SH	scVI	SH	0.001620246	0.002548292	0.781926953	0.96641194	0.037160858	0.772903634	0.926938977	0.10218952	1	0.012069784	0.700508033	13	10	1	9	20	10	0.537518505	0.999679778	0.779575174	0.779708263	0.683091863	NA	0.180504674	0.83177014	0.7978319	0.930039855	0.86945227	NA	0.685036642	3	11	6	27	6	NA	14	0.691225198	8	0.357933658	0.755914717	0.596722293	14	0.446779999	0.694973452	0.595696071
Heart_hs_dr	SeuratV4 RPCA HE	SeuratV4 RPCA	HE	0.020030702	2.22E-16	0.755068431	0.974422276	0.024859324	0.689690003	0.972599922	0.068072795	0.837746475	1.05E-15	0.642027299	17	2	13	14	23	14	0.641111389	1	0.656364232	0.768580912	0.49695334	NA	0.786673501	0.678230796	0.778055853	0.537595404	1	NA	0.695138888	1	15	18	9	19	NA	13	0.673894253	9	0.354876146	0.712601975	0.569511643	22	0.443595183	0.640752468	0.561889554
Heart_hs_dr	fastMNN SH	fastMNN	SH	0.029227684	6.66E-16	0.680434459	0.972970015	0.120258073	0.458457483	0.964321667	0.332648982	0.756692376	3.16E-15	0.628030127	16	4	18	20	10	15	0.660681744	1	0.702418521	0.796279286	0.324340852	NA	0.901188502	0.735621358	0.827282694	0.173668516	1	NA	0.659440268	1	6	11	4	27	NA	17	0.646876211	10	0.360578046	0.696744081	0.562277667	6	0.450722558	0.620930101	0.552847084
Heart_hs_dr	LIGER UINMF SH	LIGER UINMF	SH	0.020561485	0.096586006	0.76602505	0.875325525	0.316816656	0.723636028	0.407723321	0.877778988	0.83306862	0.457472037	0.710551739	4	26	15	12	3	9	0.616968068	0.999332106	0.623449033	0.700790165	0.468453386	NA	0.645400009	0.637213514	0.657574979	0.477507633	0.727713775	NA	0.604424034	4	24	26	12	21	NA	20	0.646875116	11	0.415062945	0.681798552	0.575104309	9	0.494682179	0.602415163	0.559321969
Heart_hs_dr	fastMNN HE	fastMNN	HE	0.030531263	6.66E-16	0.673328756	0.979229093	0.102608269	0.436442445	1	0.283699515	0.745203781	3.16E-15	0.616336435	16	1	19	23	13	17	0.661507382	1	0.693671621	0.786759518	0.335341585	NA	0.906019682	0.724721408	0.810363718	0.19686187	1	NA	0.659491669	1	9	12	3	26	NA	16	0.642229576	12	0.357139476	0.695456021	0.560129403	17	0.446424345	0.619320026	0.550161754
Heart_hs_dr	SeuratV4 RPCA O2O	SeuratV4 RPCA	O2O	0.035079139	0	0.730868738	0.941422832	0.033529176	0.614714013	0.784494726	0.092117518	0.705122811	0	0.549112267	18	19	21	17	21	21	0.605654046	1	0.68862342	0.774755354	0.581510549	NA	0.579196547	0.71843059	0.789029359	0.715871275	1	NA	0.700631943	1	13	14	16	14	NA	11	0.640024072	13	0.348179977	0.730108674	0.577337195	20	0.435224971	0.662635842	0.571671494
Heart_hs_dr	scVI HE	scVI	HE	0.001812907	6.66E-16	0.78327086	0.965217974	0.032940224	0.777067356	0.92013307	0.090484133	0.998302063	3.16E-15	0.696496655	16	12	2	8	22	11	0.539519064	1	0.486586381	0.618039584	0.663197163	NA	0.19221085	0.46666209	0.510506791	0.888094938	1	NA	0.514368667	1	29	29	26	9	NA	24	0.587219863	14	0.356648393	0.661468438	0.53954042	10	0.445810491	0.576835548	0.524425525
Heart_hs_dr	Harmony SH	Harmony	SH	0.06184334	2.22E-16	0.703121828	0.958471406	0.115070161	0.528747961	0.881675919	0.318260974	0.469246741	1.05E-15	0.549482899	17	16	23	19	11	20	0.605822884	1	0.623969935	0.73267686	0.485439884	NA	0.580184492	0.637862636	0.714245499	0.513321052	1	NA	0.61140342	1	22	25	15	20	NA	19	0.586635211	15	0.367701347	0.689581913	0.560829686	7	0.459626684	0.611977391	0.551037108
Heart_hs_dr	fastMNN O2O	fastMNN	O2O	0.034641903	8.88E-16	0.673826745	0.970935141	0.111815333	0.437985326	0.952722372	0.309234127	0.708976227	4.21E-15	0.602229513	15	6	20	22	12	18	0.637817438	1	0.690637711	0.780986054	0.241968936	NA	0.767399106	0.720940701	0.800102849	0	1	NA	0.572110664	1	10	13	10	30	NA	22	0.584158204	16	0.358243825	0.670282028	0.545466747	13	0.447804781	0.587852535	0.531833433
Heart_hs_dr	LIGER UINMF O2O	LIGER UINMF	O2O	0.020835927	0.166134252	0.770349225	0.900562394	0.340892841	0.737033276	0.551579871	0.944551196	0.83064993	0.786881844	0.765953568	2	22	16	10	2	4	0.541039514	0.998282072	0.597797619	0.686958077	0.371916631	NA	0.201107689	0.605247999	0.632991948	0.27397473	0.299637136	NA	0.428330592	8	25	27	25	23	NA	27	0.563379782	17	0.439754928	0.639198783	0.559421241	3	0.508160097	0.54942796	0.532920815
Heart_hs_dr	unintegrated HE	unintegrated	HE	0.093316151	0	0.592095837	0.896773859	0.006285348	0.184764931	0.52998426	0.016560255	0.191873127	0	0.230795643	18	23	27	25	29	27	0.610289104	1	0.659237044	0.771413478	0.710020275	NA	0.60631837	0.681810752	0.783090022	0.986814269	1	NA	0.764508353	1	14	16	14	3	NA	7	0.551023269	18	0.317694239	0.75019198	0.577192884	21	0.397117799	0.687739975	0.571491105
Heart_hs_dr	Scanorama HE	Scanorama	HE	0.088864327	0	0.59276436	0.925045359	0.023442616	0.186836161	0.691138979	0.064143737	0.231107581	0	0.293306615	18	21	25	24	24	25	0.593246467	1	0.644079694	0.758834442	0.682940535	NA	0.506594192	0.662922417	0.760733973	0.929720803	1	NA	0.714992846	1	16	21	18	7	NA	10	0.546318354	19	0.326023332	0.735820228	0.57190147	11	0.407529165	0.669775285	0.564876837
Heart_hs_dr	Harmony HE	Harmony	HE	0.060819625	2.22E-16	0.674166901	0.966018519	0.016727701	0.439039203	0.92469638	0.045520783	0.478268863	1.05E-15	0.471881307	17	11	22	21	25	23	0.577123582	1	0.636340579	0.743677207	0.505388078	NA	0.412251898	0.653278317	0.733795828	0.555378751	1	NA	0.588676199	1	21	22	19	18	NA	21	0.541958242	20	0.343546549	0.692505889	0.552922153	18	0.429433186	0.615632362	0.541152692
Heart_hs_dr	LIGER UINMF HE	LIGER UINMF	HE	0.020557684	0.061596186	0.734389957	0.844521792	0.293526656	0.625623527	0.232134231	0.813187161	0.833102117	0.291745501	0.626011759	6	28	14	15	4	16	0.572707965	0.999197011	0.635872154	0.676216637	0.347032982	NA	0.386414124	0.652694589	0.613901761	0.221511383	0.672638389	NA	0.468630464	5	26	23	20	25	NA	25	0.531582982	21	0.390918455	0.64620535	0.544090592	15	0.473249022	0.557957435	0.52407407
Heart_hs_dr	unintegrated SH	unintegrated	SH	0.105802672	0	0.562913909	0.8834519	0.008020172	0.094352874	0.45404572	0.021371569	0.081827939	0	0.162899525	18	25	28	28	28	30	0.599472575	1	0.6873404	0.778841164	0.716274338	NA	0.543025964	0.716831755	0.79629085	1	1	NA	0.764037142	1	12	15	17	1	NA	8	0.523582095	22	0.312037731	0.756385695	0.578646509	16	0.390047163	0.695482119	0.573308137
Heart_hs_dr	Scanorama SH	Scanorama	SH	0.090026889	2.22E-16	0.556214828	0.873952389	0.083989743	0.073597644	0.399896097	0.232063423	0.220861779	1.05E-15	0.231604736	17	27	26	29	16	26	0.614415415	1	0.657856228	0.752302897	0.590420749	NA	0.630463279	0.680090047	0.749125806	0.73465706	1	NA	0.698584048	1	18	17	13	12	NA	12	0.511792323	23	0.32083677	0.722999058	0.562134142	25	0.401045962	0.653748822	0.552667678
Heart_hs_dr	unintegrated O2O	unintegrated	O2O	0.11508746	0	0.579448801	0.934995402	3.14E-04	0.145581621	0.747856746	0	0	0	0.223359592	18	20	30	27	30	29	0.553927004	1	0.702717592	0.749952605	0.704878373	NA	0.276518226	0.735994046	0.744948758	0.975973359	1	NA	0.683358597	1	19	10	21	5	NA	15	0.499358995	24	0.32596917	0.742295115	0.575764737	23	0.407461462	0.677868893	0.569705921
Heart_hs_dr	Harmony O2O	Harmony	O2O	0.076959686	2.22E-16	0.582727428	0.974355176	0.014706878	0.15573953	0.972217435	0.039916289	0.336024594	1.05E-15	0.375974462	17	3	24	26	26	24	0.543610614	1	0.645215975	0.745241245	0.549278748	NA	0.216152358	0.664338394	0.736575509	0.647915479	1	NA	0.566245435	1	20	20	24	16	NA	23	0.490137046	25	0.329749833	0.696669316	0.549901523	24	0.412187292	0.620836645	0.537376904
Heart_hs_dr	LIGER HE	LIGER	HE	0.005368477	0.107299841	0.762988318	0.884210778	0.360886124	0.714227563	0.458371515	1	0.966966402	0.508217277	0.78489137	3	24	4	13	1	3	0.524054912	0.998489618	0.520447786	0.631832375	0.255435542	NA	0.1017231	0.508858488	0.535019982	0.028392268	0.384249105	NA	0.293498459	6	28	28	29	29	NA	29	0.490055623	26	0.424150708	0.586052047	0.521291511	26	0.503363424	0.482942654	0.491110962
Heart_hs_dr	LIGER O2O	LIGER	O2O	0.013181409	0.067385894	0.730374763	0.837198151	0.131362177	0.613183568	0.190387621	0.363444789	0.898110104	0.319167997	0.51628152	5	29	9	18	9	22	0.551539986	0.997547089	0.737522872	0.727801146	0.300351374	NA	0.2625507	0.779366654	0.705580153	0.123090391	0	NA	0.467646974	9	23	7	23	28	NA	26	0.487100793	27	0.355900479	0.662952493	0.540131687	27	0.428029125	0.579303844	0.518793957
Heart_hs_dr	Scanorama O2O	Scanorama	O2O	0.111749033	0	0.532460019	0.950583954	0.012052326	0	0.836715442	0.032554229	0.02942195	0	0.224672905	18	17	29	30	27	28	0.553682972	1	0.648327635	0.755826909	0.642183344	NA	0.275090281	0.668215989	0.755388845	0.843790532	1	NA	0.635621412	1	17	19	22	10	NA	18	0.471242009	28	0.321369066	0.720004172	0.56055013	29	0.401711333	0.650005215	0.550687662
Heart_hs_dr	LIGER SH	LIGER	SH	0.009311005	0.211129858	0.734299252	0.803798299	0.232563377	0.625342504	0	0.644113332	0.932220434	1	0.550419067	1	30	6	16	5	19	0.506670664	0.998475208	0.62568674	0.650289682	0.399130867	NA	0	0.640002033	0.567823168	0.331351762	0.378374456	NA	0.384794241	7	27	24	30	22	NA	28	0.451044171	29	0.398220358	0.636050632	0.540918523	28	0.444992984	0.545444488	0.505263886
Heart_hs_dr	scVI O2O	scVI	O2O	0.00250233	0.002064806	0.792746698	0.943414035	0.056487639	0.806425594	0.795845086	0.155789868	0.992226096	0.009779793	0.687571661	14	18	3	6	18	12	0.526819717	0.999773715	0.112103368	0.330793686	0.368389523	NA	0.117901226	0	0	0.266538367	0.907748302	NA	0.096109898	2	30	30	28	24	NA	30	0.332694603	30	0.359443102	0.467576002	0.424322842	30	0.448787675	0.334526574	0.380231014
Heart_hs_mm	Harmony O2O	Harmony	O2O	0.021113596	0.014996964	0.824455207	0.986103573	0.442366436	0.903523739	1	0.687599367	0.845907223	0.037156939	0.859257582	23	1	12	5	7	1	0.67436403	1	0.911072725	0.886276959	0.605407471	NA	0.938218852	0.984508226	0.972805961	0.784486554	1	NA	0.920004898	1	6	5	5	8	NA	2	0.895705972	1	0.457807155	0.815424237	0.672377404	3	0.568509703	0.769280296	0.688972059
Heart_hs_mm	Harmony SH	Harmony	SH	0.027856773	0.088723588	0.858184527	0.952406657	0.464825947	1	0.879033756	0.761547523	0.790414225	0.219824292	0.857748876	10	12	21	1	6	2	0.686885044	1	0.871787771	0.857783901	0.541129748	NA	1	0.923522456	0.924859141	0.677608831	1	NA	0.881497607	1	13	12	1	13	NA	6	0.871998114	2	0.478399498	0.791517293	0.666270175	2	0.575818476	0.739396616	0.67396536
Heart_hs_mm	SeuratV4 CCA SH	SeuratV4 CCA	SH	0.021982829	0.143786137	0.838780417	0.955584992	0.361607424	0.94449826	0.890443442	0.421699541	0.838753862	0.356248957	0.773848777	7	11	16	2	17	8	0.678872541	1	0.917788131	0.896694986	0.534155696	NA	0.96046473	0.99493319	0.990336942	0.666012733	1	NA	0.902936899	1	2	2	2	15	NA	3	0.85130165	3	0.46434836	0.805502271	0.669040707	6	0.544488916	0.756877839	0.671922269
Heart_hs_mm	SeuratV4 CCA HE	SeuratV4 CCA	HE	0.021822339	0.140034798	0.830789123	0.969146683	0.365589336	0.921640693	0.939127625	0.434810025	0.840074622	0.346954525	0.783913241	8	8	15	3	16	6	0.67863667	1	0.901408904	0.886827338	0.535862555	NA	0.959300898	0.969506158	0.973732113	0.668850811	1	NA	0.892847495	1	4	6	3	14	NA	5	0.849273794	4	0.465476456	0.800547093	0.666518838	5	0.54683687	0.750683867	0.669145068
Heart_hs_mm	scANVI SH	scANVI	SH	0.026246381	0.064515077	0.789743895	0.932883116	0.34297599	0.804238675	0.808947536	0.360355363	0.803666954	0.15984454	0.694302132	13	15	20	15	19	17	0.669389546	1	0.89046253	0.883465692	0.720273327	NA	0.913673765	0.952513061	0.968075289	0.975479645	1	NA	0.95243544	1	7	7	9	3	NA	1	0.849182117	5	0.431272892	0.832718219	0.672140088	1	0.522962345	0.790897774	0.683723603
Heart_hs_mm	SeuratV4 RPCA O2O	SeuratV4 RPCA	O2O	0.018638371	0.012840882	0.777383684	0.971154528	0.405163149	0.768884658	0.946335448	0.565107186	0.866277091	0.031814964	0.786651096	25	5	9	18	12	5	0.664897785	1	0.889133	0.869388383	0.546357885	NA	0.89151053	0.950449104	0.944386635	0.686301911	1	NA	0.868162045	1	11	8	12	11	NA	8	0.835557665	6	0.437036123	0.79395541	0.651187695	11	0.543084933	0.742444263	0.662700531
Heart_hs_mm	SeuratV4 CCA O2O	SeuratV4 CCA	O2O	0.021616262	0.136162168	0.825921318	0.977305394	0.383603777	0.907717269	0.96841602	0.494122746	0.841770533	0.337359577	0.803006642	9	3	14	4	15	3	0.665491894	1	0.859763051	0.862481531	0.543632176	NA	0.894441982	0.904855339	0.932764099	0.681769742	1	NA	0.853457791	1	12	13	11	12	NA	9	0.833277331	7	0.468921784	0.78627373	0.659332952	12	0.552111688	0.732842163	0.660549973
Heart_hs_mm	SeuratV4 RPCA HE	SeuratV4 RPCA	HE	0.020176008	0.013764722	0.782081714	0.969207114	0.394419957	0.782322475	0.939344563	0.52973512	0.8536231	0.0341039	0.776256315	24	7	10	17	13	7	0.672050893	1	0.853099642	0.856639217	0.532916634	NA	0.926805378	0.894511096	0.922932919	0.663952484	1	NA	0.852050469	1	14	15	6	16	NA	10	0.821732807	8	0.435929903	0.782941277	0.644136728	7	0.541471198	0.728676596	0.653794437
Heart_hs_mm	SeuratV4 RPCA SH	SeuratV4 RPCA	SH	0.020411824	0.006653959	0.782608197	0.968598308	0.392271608	0.783828378	0.937159053	0.522661661	0.851682455	0.016486054	0.773832887	26	9	11	16	14	9	0.671873346	1	0.858792091	0.855668865	0.524072579	NA	0.925929324	0.903348026	0.921300056	0.649247041	1	NA	0.849956112	1	15	14	7	17	NA	11	0.819506822	9	0.434108779	0.782081376	0.642892338	4	0.540972484	0.72760172	0.652950026
Heart_hs_mm	Harmony HE	Harmony	HE	0.022160846	0.004339429	0.793904469	0.950567325	0.435639776	0.816139202	0.872430863	0.665451773	0.837288875	0.010751503	0.797827678	27	14	17	14	8	4	0.669441834	1	0.715636313	0.836782933	0.632665059	NA	0.913931766	0.681113697	0.889519669	0.829809081	1	NA	0.828593553	1	16	16	8	7	NA	14	0.816287203	10	0.441322369	0.770905228	0.639072084	13	0.550568104	0.713631535	0.648406162
Heart_hs_mm	scANVI O2O	scANVI	O2O	0.025503011	0.066369277	0.776200782	0.956218227	0.324333323	0.765501194	0.892716648	0.298974202	0.809784517	0.164438564	0.69174414	12	10	18	19	23	18	0.675100267	1	0.873697567	0.871494513	0.589969795	NA	0.941851588	0.926487214	0.947930734	0.758817572	1	NA	0.893771777	1	10	11	4	9	NA	4	0.812960722	11	0.429724924	0.802052428	0.653121427	8	0.520563836	0.752565535	0.659764855
Heart_hs_mm	scANVI HE	scANVI	HE	0.026093533	0.076282426	0.775915626	0.984226971	0.313605779	0.76468556	0.993263317	0.263653661	0.804924816	0.188999686	0.706631838	11	2	19	20	24	15	0.669054508	1	0.87674089	0.876382094	0.557810855	NA	0.912020623	0.931211654	0.956155332	0.705345327	1	NA	0.876183234	1	8	10	10	10	NA	7	0.808362676	12	0.435224867	0.795997669	0.651688549	10	0.524960477	0.744997087	0.656982443
Heart_hs_mm	scVI O2O	scVI	O2O	0.002866604	0.064464181	0.805349502	0.96986255	0.29474427	0.848875527	0.941697467	0.201551961	0.996070896	0.159718438	0.747048963	14	6	3	9	26	13	0.562627696	1	0.914438493	0.886321541	0.684123543	NA	0.38688976	0.989733227	0.972880981	0.915371626	1	NA	0.816218898	1	5	4	24	5	NA	15	0.788550924	13	0.427457421	0.809502254	0.656684321	9	0.518205731	0.761877818	0.664408983
Heart_hs_mm	fastMNN O2O	fastMNN	O2O	0.043590814	0.021815522	0.808426844	0.927512471	0.331454419	0.857677674	0.789667827	0.322420481	0.660930891	0.054050809	0.657674218	20	17	26	8	22	22	0.664716352	1	0.921051998	0.902437391	0.424727077	NA	0.890615308	1	1	0.484060403	1	NA	0.843668928	1	1	1	13	22	NA	12	0.769271044	14	0.426560014	0.782586564	0.640175944	14	0.527746137	0.728233205	0.648038378
Heart_hs_mm	fastMNN SH	fastMNN	SH	0.043399288	0.018519145	0.800758191	0.924721663	0.334722835	0.83574296	0.779649296	0.333181773	0.662507052	0.045883602	0.65277027	21	18	24	12	21	23	0.664250712	1	0.916593397	0.893441629	0.416195781	NA	0.888317747	0.993078491	0.984862342	0.469874999	1	NA	0.834033395	1	3	3	14	24	NA	13	0.761528145	15	0.424424224	0.778096304	0.636627472	15	0.525900494	0.72262038	0.643932426
Heart_hs_mm	fastMNN HE	fastMNN	HE	0.041854313	0.015611905	0.798579032	0.928641831	0.339696499	0.829509895	0.793722039	0.34955761	0.675221432	0.038680536	0.662002744	22	16	22	13	20	21	0.662918917	1	0.88071318	0.873732924	0.418304912	NA	0.881746405	0.937378218	0.95169743	0.473381955	1	NA	0.811051002	1	9	9	15	23	NA	16	0.751431699	16	0.424876716	0.767133987	0.630231078	16	0.527192919	0.708917483	0.636227658
Heart_hs_mm	Scanorama O2O	Scanorama	O2O	0.044433193	0.048675777	0.728684679	0.832822083	0.41544037	0.629590477	0.449745303	0.598945035	0.653998527	0.120600602	0.583069836	17	23	27	23	10	24	0.65721719	1	0.633211664	0.786514297	0.522753069	NA	0.853612961	0.553158076	0.804929899	0.647053027	1	NA	0.714688491	1	21	19	16	18	NA	20	0.662041029	17	0.41401122	0.719939244	0.597568035	18	0.505345081	0.649924055	0.592092466
Heart_hs_mm	Scanorama SH	Scanorama	SH	0.043423816	0.046710387	0.723674019	0.807713565	0.413946422	0.615258443	0.35960996	0.594026195	0.662305201	0.115731092	0.55779995	18	24	25	25	11	25	0.656025261	1	0.645042114	0.794176827	0.445877476	NA	0.847731749	0.57152361	0.817824056	0.519228208	1	NA	0.689076906	1	17	17	17	21	NA	22	0.636566123	18	0.407093642	0.708224336	0.587772058	24	0.497189455	0.63528042	0.580044034
Heart_hs_mm	Scanorama HE	Scanorama	HE	0.043291839	0.048907463	0.721483329	0.806003356	0.360377715	0.608992394	0.353470595	0.417650711	0.66339131	0.121174634	0.510876253	16	25	23	26	18	27	0.640777379	1	0.639399892	0.790537679	0.511982998	NA	0.772495698	0.562764651	0.811700263	0.629145101	1	NA	0.694026428	1	18	18	20	19	NA	21	0.620766358	19	0.39601274	0.71653959	0.58832885	22	0.482789059	0.645674487	0.580520316
Heart_hs_mm	LIGER UINMF SH	LIGER UINMF	SH	0.021202978	0.348151047	0.752297719	0.849387689	0.534347813	0.697131058	0.509213033	0.990448937	0.845171652	0.862589746	0.76049117	4	22	13	21	2	10	0.596519935	1	0.447590491	0.652949065	0.371875838	NA	0.554120749	0.265000677	0.580172412	0.396182056	1	NA	0.448868973	1	26	28	22	25	NA	23	0.573517852	20	0.501077449	0.613787066	0.568703219	23	0.53930905	0.517233832	0.526063919
Heart_hs_mm	unintegrated O2O	unintegrated	O2O	0.115977318	0	0.51916916	0.905515827	0.233528971	0.030311446	0.710703585	0	0.065225948	0	0.201560245	28	19	28	28	30	28	0.650940582	1	0.616841257	0.789918481	0.735020204	NA	0.822642943	0.527744737	0.810658304	1	1	NA	0.790261496	1	20	21	18	1	NA	17	0.554780996	21	0.354838255	0.758544105	0.597061765	17	0.443547819	0.698180131	0.596327206
Heart_hs_mm	scVI SH	scVI	SH	0.002389162	0.040190759	0.812795251	0.971956633	0.295906121	0.870172668	0.94921487	0.205377366	1	0.099577862	0.756191226	19	4	1	6	25	11	0.561743595	1	0.39595042	0.596460233	0.457330276	NA	0.382527432	0.184834884	0.485115579	0.53827134	1	NA	0.397687309	1	29	29	25	20	NA	25	0.541088876	22	0.424647585	0.602296905	0.531237177	19	0.520761792	0.502871131	0.510027395
Heart_hs_mm	LIGER UINMF O2O	LIGER UINMF	O2O	0.014805813	0.371929791	0.737605367	0.752959017	0.537248659	0.655106397	0.163050365	1	0.897817142	0.921504692	0.678993476	3	28	7	22	1	19	0.538142318	0.999789761	0.567160666	0.674352588	0.344220646	NA	0.266074084	0.450620831	0.616189286	0.350198412	0.655375997	NA	0.420770653	2	23	23	26	26	NA	24	0.524059783	23	0.482909729	0.624733196	0.568003809	20	0.510654714	0.530969055	0.522843318
Heart_hs_mm	unintegrated HE	unintegrated	HE	0.123081974	0	0.511216024	0.884543375	0.235349976	0.007563024	0.635416019	0.005995675	0.006758161	0	0.16393322	28	20	29	29	28	29	0.632239595	1	0.612101974	0.784425342	0.725938573	NA	0.730368588	0.520387498	0.801414701	0.984899527	1	NA	0.759267579	1	22	22	21	2	NA	19	0.521133835	24	0.35083827	0.750941097	0.590899966	25	0.438547837	0.688676371	0.588624958
Heart_hs_mm	unintegrated SH	unintegrated	SH	0.123903185	0	0.508571896	0.878994071	0.23452677	0	0.615494953	0.00328526	0	0	0.154695053	28	21	30	30	29	30	0.64398101	1	0.617089067	0.790463524	0.688103205	NA	0.788303041	0.528129437	0.811575478	0.921988805	1	NA	0.76249919	1	19	20	19	4	NA	18	0.519377535	25	0.349199184	0.747927361	0.58843609	21	0.43649898	0.684909201	0.585545113
Heart_hs_mm	scVI HE	scVI	HE	0.002589796	0.05050193	0.810831551	0.951815208	0.278825757	0.864555878	0.876910553	0.149140103	0.998348887	0.125125136	0.722238855	15	13	2	7	27	14	0.568675332	1	0.276886088	0.308173618	0.665395966	NA	0.416729989	0	0	0.884232365	1	NA	0.325240589	1	30	30	23	6	NA	27	0.484039895	26	0.418912848	0.563826201	0.50586086	29	0.511015578	0.454782751	0.477275882
Heart_hs_mm	LIGER O2O	LIGER	O2O	0.012616073	0.266298787	0.804989389	0.777835577	0.534238368	0.847845492	0.252353021	0.990088588	0.915837611	0.659790067	0.751531178	6	27	6	10	3	12	0.484217823	0.999389948	0.512521697	0.646400235	0.251757904	NA	0	0.365799563	0.56915234	0.196456078	0	NA	0.282851995	5	27	24	30	28	NA	29	0.470323668	27	0.479195639	0.578857521	0.538992768	27	0.532419852	0.473724415	0.49720259
Heart_hs_mm	LIGER UINMF HE	LIGER UINMF	HE	0.017351872	0.373874531	0.801214394	0.707538954	0.530776221	0.837047842	0	0.978689436	0.876864336	0.926323041	0.673150403	2	30	8	11	4	20	0.528325347	1	0.458433885	0.657443728	0.231237879	NA	0.217635215	0.281833909	0.587735826	0.162336427	1	NA	0.312385344	1	25	25	28	29	NA	28	0.456691368	28	0.486151194	0.575088168	0.539513378	28	0.51422036	0.46886021	0.48700427
Heart_hs_mm	LIGER SH	LIGER	SH	0.01240121	0.292240579	0.704693629	0.737224307	0.42912423	0.560968673	0.10656541	0.643999275	0.917605828	0.72406425	0.557284797	5	29	5	27	9	26	0.536695722	0.99977197	0.449495183	0.633531943	0.289064095	NA	0.258936295	0.267957513	0.547498164	0.258486911	0.626212362	NA	0.333219721	3	28	27	27	27	NA	26	0.422845751	29	0.435136791	0.581711783	0.523081786	26	0.470860844	0.477196736	0.474662379
Heart_hs_mm	LIGER HE	LIGER	HE	0.009409879	0.403611391	0.728380851	0.779722608	0.522573812	0.628721435	0.259127142	0.951682926	0.942222996	1	0.695438625	1	26	4	24	5	16	0.491627355	0.999644224	0.457224357	0.658433297	0.133606533	NA	0.036560088	0.279956244	0.589401028	0	0.416811031	NA	0.22647934	4	24	26	29	30	NA	30	0.414063054	30	0.488739708	0.548107153	0.524360175	30	0.510021787	0.435222885	0.465142446
Heart_hs_xl	scANVI HE	scANVI	HE	0.037372261	0.008236489	0.820605518	0.967127377	0.115834278	0.985164545	0.979032242	0.813856185	0.774737179	0.029233595	0.888197538	12	3	15	3	10	2	0.631704509	0.99974778	0.867793331	0.878318243	0.625169154	NA	0.9363168	1	1	0.853860202	0.980595931	NA	0.947544251	9	1	1	2	3	NA	2	0.923805565	1	0.389835185	0.800546603	0.636262036	1	0.485234858	0.750746309	0.644541729
Heart_hs_xl	scANVI SH	scANVI	SH	0.030674295	0.007722034	0.810156588	0.960393521	0.080567829	0.948055381	0.963402739	0.539019019	0.817228094	0.027407651	0.816926308	13	5	9	5	19	5	0.643306032	0.999774254	0.854169653	0.867807686	0.70813698	NA	1	0.979541749	0.979694251	1	0.982632671	NA	0.989809	6	2	3	1	1	NA	1	0.920655923	2	0.377902853	0.814638921	0.639944494	2	0.470448058	0.768355088	0.649192276
Heart_hs_xl	scANVI O2O	scANVI	O2O	0.036916714	0.01301001	0.815222848	0.953278288	0.089244588	0.966048102	0.94688805	0.606638414	0.777627104	0.046176155	0.824300417	7	6	14	4	16	4	0.630015567	0.999718411	0.859870176	0.854866265	0.618378898	NA	0.92704584	0.988102047	0.954692221	0.841899824	0.978336516	NA	0.927934983	11	3	2	3	4	NA	3	0.886481157	3	0.38153449	0.792569863	0.628155714	3	0.47366561	0.740782726	0.63393588
Heart_hs_xl	SeuratV4 CCA SH	SeuratV4 CCA	SH	0.032430397	0.011000565	0.78154873	0.951517071	0.136198282	0.846455154	0.942800206	0.972556182	0.806087637	0.039044072	0.891974795	10	7	10	8	3	1	0.547237288	0.999558548	0.753461029	0.806891225	0.399324095	NA	0.472658442	0.828310766	0.862007396	0.456055985	0.966037778	NA	0.654758147	14	5	4	10	19	NA	5	0.749644806	4	0.382539009	0.701294437	0.573792266	4	0.47542362	0.626728409	0.566206494
Heart_hs_xl	SeuratV4 CCA HE	SeuratV4 CCA	HE	0.033411836	0.011209624	0.783373774	0.947570871	0.127088509	0.852936761	0.933640946	0.901562242	0.799861531	0.039786082	0.87200037	9	9	12	7	6	3	0.557782549	0.999555192	0.736778779	0.813151157	0.399513164	NA	0.530543601	0.803259554	0.8741012	0.456389012	0.965779544	NA	0.666073342	15	4	5	7	18	NA	4	0.748444153	5	0.380530923	0.701356168	0.57302607	5	0.472861248	0.626806413	0.565228347
Heart_hs_xl	SeuratV4 CCA O2O	SeuratV4 CCA	O2O	0.033763239	0.011467647	0.753831344	0.947976533	0.1058414	0.748017419	0.934582501	0.735980063	0.797632283	0.040701878	0.804053066	8	8	13	12	12	6	0.529384054	0.999463917	0.723856087	0.796673925	0.434820547	NA	0.374658282	0.783853951	0.842268202	0.518579551	0.958757544	NA	0.629839996	16	6	6	13	12	NA	6	0.699525224	6	0.370576033	0.696839706	0.566334237	8	0.460353129	0.621183653	0.556851444
Heart_hs_xl	fastMNN SH	fastMNN	SH	0.05214674	0.006970738	0.778262816	0.941221772	0.079112416	0.834785295	0.918904477	0.527676747	0.681010047	0.024741092	0.740594142	14	11	19	9	20	11	0.579316443	0.998691219	0.701401097	0.764618344	0.275837236	NA	0.648747676	0.750133998	0.780338792	0.238545832	0.899311528	NA	0.604441574	21	13	8	5	23	NA	10	0.658902601	7	0.371542896	0.663972868	0.547000879	17	0.462685936	0.58029328	0.533250342
Heart_hs_xl	fastMNN HE	fastMNN	HE	0.053383899	0.00656832	0.77113224	0.931632389	0.070494312	0.809461201	0.896647202	0.460514467	0.67316169	0.023312801	0.70994614	15	15	20	11	21	13	0.58055989	0.998919866	0.7223214	0.770689777	0.276829487	NA	0.655573216	0.781549361	0.792068426	0.240293586	0.916902071	NA	0.617371147	20	7	7	4	22	NA	9	0.654401144	8	0.366642232	0.669864084	0.548575343	11	0.45666071	0.587600138	0.535224367
Heart_hs_xl	scVI SH	scVI	SH	0.003119841	0.002572959	0.822116437	0.941074416	0.024400838	0.990530541	0.918562459	0.101300536	0.992029508	0.009132149	0.750605761	18	12	3	2	27	8	0.548050888	0.999160733	0.482938477	0.649572258	0.647775829	NA	0.477124462	0.422075528	0.558076833	0.893679673	0.93543265	NA	0.587739124	17	22	23	9	2	NA	13	0.652885779	9	0.358656898	0.665499637	0.542762541	6	0.447677883	0.582084363	0.528321771
Heart_hs_xl	Harmony HE	Harmony	HE	0.089786179	2.22E-16	0.710873737	0.935457977	0.139719807	0.595454351	0.90552652	1	0.44223096	7.88E-16	0.735802958	21	14	23	20	1	12	0.526659897	1	0.656950907	0.765575838	0.443146602	NA	0.359704807	0.683384541	0.782188612	0.533245091	1	NA	0.589630763	1	11	11	15	11	NA	12	0.648099641	10	0.37516754	0.678466649	0.557147005	9	0.468959425	0.598083311	0.546433757
Heart_hs_xl	Harmony SH	Harmony	SH	0.092640168	4.44E-16	0.708268722	0.930908856	0.128433109	0.586202692	0.89496786	0.912040922	0.424125678	1.58E-15	0.704334288	20	16	24	21	5	15	0.528832905	0.999775021	0.659303373	0.766744752	0.447464124	NA	0.371632908	0.686917165	0.784446881	0.540849988	0.982691675	NA	0.595961736	5	10	10	14	10	NA	11	0.639310757	11	0.372050171	0.680424035	0.557074489	24	0.465062714	0.600586289	0.546376859
Heart_hs_xl	fastMNN O2O	fastMNN	O2O	0.05889129	0.008462967	0.771383195	0.930261326	0.097088972	0.810352461	0.89346492	0.667770976	0.638223614	0.03003743	0.752452993	11	17	21	10	14	7	0.57667484	0.997893642	0.63815368	0.743986916	0.267388416	NA	0.634247361	0.655157334	0.740480142	0.223664052	0.83795151	NA	0.563387222	22	18	15	6	24	NA	14	0.63901353	12	0.37321755	0.644819499	0.536178719	23	0.464406196	0.556550963	0.519693056
Heart_hs_xl	scVI HE	scVI	HE	0.002346737	0.003431323	0.809235302	0.943876154	0.026912544	0.944783452	0.925065385	0.120874666	0.996933967	0.012178721	0.746914367	16	10	2	6	25	9	0.549082391	0.999117168	0.496058769	0.589286191	0.598951337	NA	0.482786599	0.441777859	0.441607863	0.807680054	0.932081107	NA	0.543463094	19	24	22	8	5	NA	18	0.624843603	13	0.357160412	0.646499171	0.530763667	10	0.445592684	0.558344672	0.513243877
Heart_hs_xl	scVI O2O	scVI	O2O	0.00186343	0.003283032	0.824782779	0.909927855	0.028241708	1	0.846270263	0.131233057	1	0.011652395	0.74437583	17	21	1	1	24	10	0.541984439	0.999132862	0.439613699	0.61421792	0.52511014	NA	0.443824446	0.357016067	0.489774428	0.677615931	0.933288494	NA	0.492057718	18	23	24	11	8	NA	23	0.592984963	14	0.353619761	0.624011812	0.515854991	12	0.441203943	0.530231549	0.494620507
Heart_hs_xl	SeuratV4 RPCA HE	SeuratV4 RPCA	HE	0.044142183	2.22E-16	0.729321682	0.939223406	0.042896693	0.660971851	0.914266205	0.245441733	0.731789782	7.88E-16	0.638117393	21	13	16	15	22	18	0.534285791	0.999810019	0.572686017	0.741943137	0.413048874	NA	0.401564948	0.556846596	0.736531687	0.480230855	0.985384169	NA	0.543793522	3	21	21	12	15	NA	17	0.58152307	15	0.351116793	0.652354768	0.531859578	15	0.438895991	0.565490955	0.514852969
Heart_hs_xl	SeuratV4 RPCA SH	SeuratV4 RPCA	SH	0.044928813	4.44E-16	0.730436576	0.914512453	0.040405479	0.664931375	0.856911267	0.2260273	0.726799517	1.58E-15	0.618667365	20	20	17	13	23	21	0.525410278	0.999849303	0.593031389	0.754713624	0.421995612	NA	0.352845387	0.587398603	0.761203483	0.495989668	0.988406452	NA	0.549359285	2	14	19	16	14	NA	16	0.577082517	16	0.346056664	0.659000041	0.53382269	14	0.43257083	0.573787726	0.517300968
Heart_hs_xl	Harmony O2O	Harmony	O2O	0.085823859	4.44E-16	0.660120379	0.929172683	0.092613118	0.415204829	0.890938144	0.632889916	0.467367343	1.58E-15	0.601600058	20	18	22	23	15	22	0.517592613	0.999773848	0.637658385	0.753036474	0.335041709	NA	0.309932577	0.654413564	0.757963332	0.342828782	0.982601442	NA	0.516284564	7	15	16	18	21	NA	21	0.550410761	17	0.353546008	0.648620606	0.530590767	7	0.44193251	0.560832295	0.513272381
Heart_hs_xl	SeuratV4 RPCA O2O	SeuratV4 RPCA	O2O	0.045625058	4.44E-16	0.71701529	0.921619448	0.024521948	0.617265951	0.873406835	0.102244361	0.722382646	1.58E-15	0.578824948	20	19	18	18	26	23	0.512542916	0.999745284	0.581424388	0.750267772	0.409039374	NA	0.282213726	0.569968733	0.75261437	0.473168509	0.980403915	NA	0.519491335	10	16	20	19	16	NA	20	0.54322478	18	0.341756349	0.650603947	0.527064907	13	0.427195436	0.563318612	0.508869342
Heart_hs_xl	unintegrated HE	unintegrated	HE	0.135366021	0	0.607014194	0.976161182	0.021598744	0.22659929	1	0.07946336	0.153079126	0	0.364785444	22	1	25	25	28	26	0.504010772	0.999793585	0.647575114	0.767659538	0.592293441	NA	0.235378994	0.669305205	0.786214191	0.795952816	0.984119875	NA	0.621712801	4	9	13	22	6	NA	8	0.518941858	19	0.348028028	0.70226649	0.560571105	16	0.435035035	0.627884716	0.550744844
Heart_hs_xl	unintegrated SH	unintegrated	SH	0.13567289	0	0.60628737	0.97569608	0.017495307	0.224017989	0.998920484	0.047484606	0.151132391	0	0.355388868	22	2	26	26	29	28	0.506309154	1	0.649492814	0.769619438	0.589766018	NA	0.247995299	0.672184955	0.790000598	0.791501005	1	NA	0.625420464	1	8	12	20	7	NA	7	0.517407826	20	0.34703033	0.703037485	0.560634623	21	0.433787912	0.628796856	0.550793278
Heart_hs_xl	Scanorama SH	Scanorama	SH	0.152146802	6.66E-16	0.574546451	0.813838552	0.124454637	0.111290756	0.62324382	0.881036045	0.046624312	2.36E-15	0.415548733	19	23	29	28	7	25	0.499448686	0.99964784	0.602989839	0.74212804	0.424988707	NA	0.210336746	0.602352895	0.736888909	0.501261716	0.972907259	NA	0.512710066	13	20	18	24	13	NA	22	0.473845533	21	0.332997288	0.653840622	0.525503289	22	0.41624661	0.567388818	0.506931935
Heart_hs_xl	LIGER UINMF O2O	LIGER UINMF	O2O	0.033257727	0.036425117	0.717608109	0.762435991	0.123452858	0.619371336	0.50393678	0.873229017	0.800839175	0.1292829	0.699344077	6	26	11	17	8	16	0.52414698	0.997782515	0.366330282	0.575406135	0.251339907	NA	0.345910881	0.246968656	0.414792449	0.195396158	0.829402165	NA	0.300767036	23	25	25	17	25	NA	25	0.460197852	22	0.334635961	0.543001164	0.459655083	18	0.409188671	0.429305826	0.421258964
Heart_hs_xl	Scanorama HE	Scanorama	HE	0.151958746	6.66E-16	0.567500882	0.807060075	0.088307387	0.086268561	0.607510751	0.599334653	0.047817311	2.36E-15	0.335232819	19	24	28	29	18	29	0.501724024	0.999771676	0.671764058	0.749367017	0.402335409	NA	0.222826555	0.705628985	0.750874166	0.461360124	0.982434316	NA	0.535172457	8	17	9	23	17	NA	19	0.455196602	23	0.322965418	0.664992437	0.528181629	20	0.403706772	0.581297627	0.510261285
Heart_hs_xl	unintegrated O2O	unintegrated	O2O	0.145655804	0	0.543210004	0.964997629	0.011402196	0	0.974089025	0	0.087802252	0	0.265472819	22	4	27	30	30	30	0.495149618	0.99969306	0.647012573	0.76542274	0.482635948	NA	0.186738255	0.668460456	0.781892836	0.602801752	0.976386213	NA	0.559973325	12	12	14	25	9	NA	15	0.442173123	24	0.333053126	0.677982788	0.540010923	19	0.416316408	0.59755522	0.525059695
Heart_hs_xl	Scanorama O2O	Scanorama	O2O	0.159496327	6.66E-16	0.591675524	0.837108215	0.088935404	0.172124315	0.677253477	0.604228892	0	2.36E-15	0.363401671	19	22	30	27	17	27	0.488981483	1	0.61729431	0.742369222	0.373235578	NA	0.152880061	0.623833471	0.737354858	0.410103586	1	NA	0.481042994	1	19	17	26	20	NA	24	0.433986465	25	0.335443094	0.644376118	0.520802909	25	0.419303868	0.555470148	0.501003636
Heart_hs_xl	LIGER UINMF SH	LIGER UINMF	SH	0.029091636	0.045073665	0.645486581	0.74394381	0.118117324	0.363233189	0.461015816	0.831648338	0.827268249	0.159979006	0.620791398	5	27	8	24	9	20	0.506041366	0.995828869	0.342042273	0.568563884	0.2331674	NA	0.246525352	0.210496113	0.40157364	0.163387045	0.679102284	NA	0.255495538	25	26	26	21	27	NA	26	0.401613882	26	0.316342603	0.529128758	0.444014296	26	0.384159838	0.412453731	0.401136173
Heart_hs_xl	LIGER UINMF HE	LIGER UINMF	HE	0.026734321	0.047250685	0.711354644	0.637644954	0.137824245	0.597162282	0.214292666	0.985227575	0.842222713	0.167705859	0.659726309	4	28	7	19	2	17	0.461130472	0.997044764	0.310187717	0.53903622	0.249045058	NA	0	0.162661126	0.34452801	0.191354004	0.77264475	NA	0.174635785	24	27	27	30	26	NA	27	0.368671994	27	0.31216177	0.511288846	0.431638016	27	0.378389541	0.389849867	0.385265737
Heart_hs_xl	LIGER O2O	LIGER	O2O	0.014146575	0.281747371	0.722525007	0.768063357	0.10848068	0.636833599	0.516998082	0.756548404	0.922077524	1	0.708114402	1	25	4	16	11	14	0.465365104	0.987001679	0.213698702	0.360703412	0.178430148	NA	0.023244788	0.017766596	0	0.066972673	0	NA	0.026996014	28	30	29	29	28	NA	30	0.299443369	28	0.378992598	0.441039809	0.416220925	28	0.403303905	0.304549342	0.344051167
Heart_hs_xl	LIGER SH	LIGER	SH	0.019939413	0.225919752	0.729877261	0.545318535	0.135785919	0.662944979	0	0.969342566	0.885328613	0.801852207	0.62940404	3	30	5	14	4	19	0.472772049	0.988871557	0.257889133	0.416513102	0.140407808	NA	0.063903068	0.084125982	0.107820886	0	0.143855317	NA	0.063962484	27	28	28	28	30	NA	29	0.290139106	29	0.331368176	0.45529073	0.405721708	30	0.357730282	0.321895523	0.336229427
Heart_hs_xl	LIGER HE	LIGER	HE	0.022645699	0.243341317	0.697632385	0.612131249	0.102905635	0.548427956	0.155074514	0.713101172	0.868160326	0.8636862	0.571190992	2	29	6	22	13	24	0.48520554	0.990665334	0.201867466	0.413195631	0.16973508	NA	0.132153119	0	0.101411736	0.051657152	0.281855965	NA	0.071305502	26	29	30	27	29	NA	28	0.271259698	30	0.335731257	0.45213381	0.405572789	29	0.358828742	0.317500929	0.334032055
Heart_hs_mf_mm	scANVI O2O	scANVI	O2O	0.054187079	0.058791673	0.785457575	0.943878354	0.204640399	0.850427313	0.903236775	0.247679457	0.812817718	0.170194273	0.703540316	12	6	12	13	21	13	0.684748024	1	0.950174487	0.914220547	0.706242157	NA	0.978621785	0.989949238	0.996369558	0.97854771	1	NA	0.985872073	1	2	2	3	2	NA	2	0.87293937	1	0.409391016	0.851077043	0.674402632	3	0.497040852	0.813846304	0.687124123
Heart_hs_mf_mm	scANVI SH	scANVI	SH	0.055256312	0.068041884	0.788884661	0.922913893	0.199097446	0.861917108	0.832460649	0.22158157	0.808415266	0.196972435	0.681093648	11	16	14	10	22	15	0.690279841	1	0.958154152	0.916426741	0.718133436	NA	1	1	1	1	1	NA	1	1	1	1	1	1	NA	1	0.872437459	2	0.406838839	0.856598834	0.676694836	2	0.491538078	0.820748543	0.689064357
Heart_hs_mf_mm	scANVI HE	scANVI	HE	0.056608075	0.078553472	0.785658959	0.922252384	0.211666871	0.851102481	0.830227392	0.280762194	0.80284953	0.22740212	0.691235399	10	17	15	12	19	14	0.690236241	1	0.900740375	0.893176839	0.679068072	NA	0.999831501	0.927684654	0.961740723	0.929524694	1	NA	0.954695393	1	3	5	2	3	NA	3	0.849311396	3	0.410947952	0.832644305	0.663965764	4	0.494046572	0.790805382	0.672101858
Heart_hs_mf_mm	SeuratV4 CCA HE	SeuratV4 CCA	HE	0.061629373	0.099591779	0.829321088	0.955550286	0.270212071	0.997486029	0.942641276	0.556410573	0.782174874	0.288305292	0.819678188	8	4	17	2	14	4	0.683999926	1	0.905009103	0.886703423	0.484533598	NA	0.975730693	0.933061317	0.951088283	0.57857758	1	NA	0.859614468	1	4	3	5	12	NA	4	0.843639956	4	0.44326092	0.79204921	0.652533894	7	0.529178205	0.740061513	0.65570819
Heart_hs_mf_mm	SeuratV4 RPCA HE	SeuratV4 RPCA	HE	0.054568772	0.002304603	0.80767641	0.968445688	0.332296633	0.924919141	0.986176216	0.848723325	0.811246138	0.006671527	0.892766205	19	2	13	7	2	2	0.668996766	1	0.767736796	0.83479579	0.464298284	NA	0.917749612	0.760160405	0.865670786	0.542072353	1	NA	0.771413289	1	8	8	8	16	NA	7	0.819954455	5	0.433058421	0.747165527	0.621522685	6	0.540746876	0.683956909	0.626672896
Heart_hs_mf_mm	SeuratV4 CCA SH	SeuratV4 CCA	SH	0.060683424	0.096519771	0.830070936	0.946245619	0.25893465	1	0.911228672	0.503313086	0.786069717	0.279412226	0.800152869	9	5	16	1	15	5	0.684360608	1	0.901770162	0.882421802	0.425974499	NA	0.977124583	0.928981719	0.944042587	0.47293488	1	NA	0.830770942	1	6	4	4	20	NA	5	0.818523713	6	0.43849088	0.778905414	0.6427396	5	0.523983657	0.723631768	0.643772523
Heart_hs_mf_mm	SeuratV4 RPCA O2O	SeuratV4 RPCA	O2O	0.050845856	0.002027573	0.809379506	0.972540405	0.327830604	0.930629016	1	0.827695921	0.826574845	0.005869562	0.896224945	20	1	11	6	4	1	0.665354282	1	0.746829538	0.82174628	0.472639244	NA	0.903672897	0.733826732	0.84419694	0.557119742	1	NA	0.759704078	1	11	13	9	14	NA	9	0.814312425	7	0.432524789	0.741313869	0.617798237	10	0.540149093	0.676642336	0.622045039
Heart_hs_mf_mm	SeuratV4 CCA O2O	SeuratV4 CCA	O2O	0.061815746	0.101635581	0.825819541	0.933296207	0.2587525	0.98574659	0.867511393	0.502455473	0.781407505	0.294221832	0.78428024	7	9	18	3	16	7	0.670043364	1	0.89879626	0.883688874	0.415715101	NA	0.921794285	0.92523595	0.946127639	0.454426562	1	NA	0.811896109	1	5	6	7	21	NA	6	0.800849761	8	0.436263915	0.77364872	0.638694798	11	0.519920999	0.7170609	0.638204939
Heart_hs_mf_mm	SeuratV4 RPCA SH	SeuratV4 RPCA	SH	0.050734288	0.001869848	0.805943793	0.958073679	0.328204309	0.919110297	0.951160263	0.829455435	0.827034213	0.005412969	0.881690052	22	3	10	8	3	3	0.662085548	1	0.743550867	0.815844441	0.458071576	NA	0.891040578	0.729697093	0.834485067	0.530839149	1	NA	0.746515472	1	13	15	10	17	NA	10	0.800585304	9	0.428965184	0.735910486	0.613132365	12	0.535739018	0.669888108	0.616228472
Heart_hs_mf_mm	Harmony O2O	Harmony	O2O	0.091817664	0.005652538	0.787397522	0.932135064	0.326499905	0.856931264	0.863591369	0.821430587	0.657877841	0.016363365	0.799957765	16	10	19	11	5	6	0.677525684	1	0.752786857	0.825481604	0.376580372	NA	0.950710394	0.741330256	0.850343666	0.383826118	1	NA	0.731552609	1	10	11	6	23	NA	12	0.758914671	10	0.428700539	0.726474904	0.607365158	1	0.534462539	0.658093629	0.608641193
Heart_hs_mf_mm	scVI O2O	scVI	O2O	0.009457682	0.015916699	0.817859805	0.935035597	0.184176848	0.959060433	0.873383584	0.151330919	0.996986189	0.04607678	0.745190281	14	8	3	5	24	11	0.564096004	1	0.828564533	0.801495276	0.665911036	NA	0.512351032	0.836775794	0.810872552	0.905788933	1	NA	0.766447078	1	16	7	20	4	NA	8	0.757944359	11	0.392489326	0.77201337	0.620203752	8	0.486632483	0.715016712	0.623663021
Heart_hs_mf_mm	Harmony HE	Harmony	HE	0.092586729	0.004688349	0.776559866	0.92483717	0.311013881	0.820596467	0.838953644	0.74851774	0.654711298	0.013572161	0.765694787	18	13	20	17	7	9	0.648947313	1	0.753992992	0.828766103	0.466361327	NA	0.84026667	0.742849439	0.85574853	0.545794156	1	NA	0.746164699	1	9	10	14	15	NA	11	0.753976734	12	0.421937199	0.739613547	0.612543008	9	0.526249412	0.674516934	0.615209925
Heart_hs_mf_mm	Harmony SH	Harmony	SH	0.094162383	0.005447435	0.777265036	0.924268748	0.307766327	0.822960652	0.837034647	0.733227282	0.648223715	0.015769618	0.760361574	17	15	21	16	8	10	0.650861681	1	0.766472102	0.837964252	0.374647897	NA	0.847664916	0.758567463	0.870884702	0.380339864	1	NA	0.714364236	1	7	9	13	24	NA	15	0.732763171	13	0.421781986	0.725989186	0.604306306	13	0.525865624	0.657486483	0.604838139
Heart_hs_mf_mm	fastMNN SH	fastMNN	SH	0.099723542	0.00144351	0.779045564	0.924780305	0.18205553	0.828930126	0.838761666	0.141343117	0.625326241	0.004178773	0.608590287	24	14	24	15	25	19	0.651385716	1	0.733238059	0.809720743	0.442622923	NA	0.849690101	0.716707626	0.824408111	0.502969229	1	NA	0.723443767	1	15	16	12	18	NA	13	0.677502375	14	0.39740969	0.727393488	0.595399969	14	0.496401235	0.65924186	0.59410561
Heart_hs_mf_mm	fastMNN HE	fastMNN	HE	0.099405718	0.001860413	0.775873422	0.928257121	0.179590966	0.818295066	0.850499414	0.129739209	0.626634849	0.005385655	0.606292135	23	11	23	18	26	20	0.651460365	1	0.743751758	0.817901968	0.426796294	NA	0.849978586	0.729950124	0.837870865	0.474417428	1	NA	0.723054251	1	12	14	11	19	NA	14	0.676349404	15	0.396997528	0.727982077	0.595588257	15	0.495781807	0.659977596	0.59429928
Heart_hs_mf_mm	fastMNN O2O	fastMNN	O2O	0.098562733	0.001918102	0.775067053	0.926151746	0.186262824	0.815591598	0.843391657	0.16115232	0.630105747	0.005552657	0.61256033	21	12	22	19	23	18	0.648912569	1	0.732508564	0.809773696	0.399460316	NA	0.840132395	0.715788794	0.824495248	0.42510235	1	NA	0.701379697	1	14	17	15	22	NA	16	0.66585195	16	0.397592492	0.718131029	0.589915614	17	0.496511089	0.647663786	0.587202707
Heart_hs_mf_mm	scVI SH	scVI	SH	0.009450812	0.021918366	0.803551193	0.935780628	0.169989318	0.91108876	0.875898812	0.084531765	0.997014474	0.06345083	0.717133453	13	7	2	9	27	12	0.563080117	1	0.748248397	0.717918511	0.493723343	NA	0.508425045	0.735613852	0.67334137	0.595156206	1	NA	0.628134118	1	23	12	21	11	NA	21	0.663733852	17	0.388138063	0.704594074	0.57801167	16	0.479692988	0.630742592	0.57032275
Heart_hs_mf_mm	Scanorama O2O	Scanorama	O2O	0.164055335	2.22E-16	0.682880593	0.801635944	0.314560109	0.506523275	0.423025694	0.765214446	0.36044702	6.43E-16	0.513802608	25	24	25	25	6	25	0.637272462	1	0.543088825	0.734859314	0.528775047	NA	0.795148141	0.477205743	0.701218599	0.658390728	1	NA	0.657990803	1	18	20	16	9	NA	18	0.600315525	18	0.392626396	0.68879913	0.570330036	18	0.490782995	0.610998912	0.562912545
Heart_hs_mf_mm	Scanorama SH	Scanorama	SH	0.16481893	2.22E-16	0.656434777	0.804727087	0.298017326	0.417859888	0.433461407	0.687326058	0.357303	6.43E-16	0.473987588	25	23	26	27	12	27	0.58975374	1	0.54033087	0.732011115	0.514053733	NA	0.611507696	0.473731969	0.696531697	0.631832954	1	NA	0.603401079	1	21	22	19	10	NA	22	0.551635683	19	0.384799624	0.675229892	0.559057785	20	0.48099953	0.594037364	0.548822231
Heart_hs_mf_mm	Scanorama HE	Scanorama	HE	0.164837112	2.22E-16	0.657546486	0.82002977	0.302329879	0.42158705	0.48512334	0.707630851	0.357228138	6.43E-16	0.492892345	25	22	27	26	11	26	0.591542885	1	0.542996324	0.736048335	0.474504025	NA	0.618422011	0.477089234	0.703175213	0.560483873	1	NA	0.589792583	1	17	21	18	13	NA	23	0.551032487	20	0.388948649	0.669018314	0.556990448	23	0.486185811	0.586272892	0.54623806
Heart_hs_mf_mm	scVI HE	scVI	HE	0.008725711	0.015538071	0.825056976	0.916158789	0.220746355	0.983189981	0.809655384	0.323511133	1	0.044980703	0.779089125	15	18	1	4	18	8	0.557930306	1	0.164217873	0.308733534	0.636372659	NA	0.488523128	0	0	0.85250065	1	NA	0.335255944	1	30	30	24	7	NA	26	0.512789217	21	0.39724518	0.533450875	0.478968597	19	0.492671958	0.416813593	0.447156939
Heart_hs_mf_mm	unintegrated O2O	unintegrated	O2O	0.247944911	0	0.531798828	0.89894489	0.152035542	0	0.751541178	0	0.015040733	0	0.191645478	26	20	28	30	30	29	0.618212461	1	0.525932318	0.733236625	0.60860665	NA	0.721489027	0.455596317	0.698548355	0.802409781	1	NA	0.66951087	1	20	24	17	8	NA	17	0.478364713	22	0.366144834	0.697197611	0.5647765	21	0.457681043	0.621497014	0.555970625
Heart_hs_mf_mm	unintegrated SH	unintegrated	SH	0.251597887	0	0.538878744	0.899727159	0.156456305	0.023736436	0.754182121	0.02081428	0	0	0.199683209	26	19	30	28	29	28	0.560579352	1	0.524936956	0.731496986	0.650221192	NA	0.49876061	0.454342613	0.695685662	0.877483895	1	NA	0.631568195	1	22	25	22	5	NA	19	0.458814201	23	0.369332019	0.693446897	0.563800946	25	0.461665024	0.616808621	0.554751182
Heart_hs_mf_mm	unintegrated HE	unintegrated	HE	0.25102334	0	0.537756316	0.881653684	0.157067885	0.019973333	0.69316598	0.02369378	0.002365635	0	0.184799682	26	21	29	29	28	30	0.560494669	1	0.533918547	0.733632451	0.638638851	NA	0.498433344	0.465655348	0.699199714	0.856588941	1	NA	0.629969337	1	19	23	23	6	NA	20	0.451901475	24	0.365500245	0.693336904	0.56220224	22	0.456875306	0.61667113	0.5527528
Heart_hs_mf_mm	LIGER O2O	LIGER	O2O	0.04106814	0.320815322	0.737527072	0.704418977	0.364426419	0.68973343	0.094820734	1	0.866833535	0.928718775	0.662846925	3	28	9	22	1	16	0.529297313	0.998879396	0.393183613	0.572053505	0.227484666	NA	0.377868314	0.288393094	0.433310703	0.114852159	0.070524089	NA	0.303606068	6	29	26	26	28	NA	27	0.44730241	25	0.433651186	0.544179699	0.499968294	26	0.461860152	0.430504775	0.443046926
Heart_hs_mf_mm	LIGER SH	LIGER	SH	0.038637033	0.320965459	0.730861284	0.676332308	0.306974108	0.667385419	0	0.729497278	0.876843356	0.9291534	0.568431513	2	30	7	23	9	22	0.54187202	0.999705702	0.556289282	0.591367646	0.191122629	NA	0.426464417	0.493832338	0.46509342	0.04925375	0.755897127	NA	0.358660981	2	27	19	25	29	NA	24	0.442569194	26	0.414754038	0.576071456	0.511544489	24	0.438201183	0.470162894	0.45737821
Heart_hs_mf_mm	LIGER HE	LIGER	HE	0.0247369	0.34543861	0.692255523	0.740602034	0.2885215	0.537954073	0.216974912	0.64261686	0.934075656	1	0.582905375	1	26	4	24	13	21	0.498210555	0.999101721	0.639328642	0.605622824	0.163820646	NA	0.257730697	0.598424308	0.488551273	0	0.25493014	NA	0.33617657	5	25	18	27	30	NA	25	0.434868092	27	0.418310913	0.581216878	0.516054492	27	0.436528989	0.476745667	0.460658996
Heart_hs_mf_mm	LIGER UINMF SH	LIGER UINMF	SH	0.038727375	0.160119178	0.779360024	0.697584111	0.305924003	0.829984399	0.07174619	0.724553067	0.876471385	0.463524265	0.62568876	4	29	8	14	10	17	0.431520271	0.999261734	0.363291807	0.588252254	0.32013498	NA	0	0.250742961	0.459966832	0.281996621	0.38765127	NA	0.248176604	3	28	29	30	26	NA	30	0.399181466	28	0.396342938	0.540492209	0.482832501	28	0.455398878	0.425799828	0.437639448
Heart_hs_mf_mm	LIGER UINMF HE	LIGER UINMF	HE	0.029383333	0.11234147	0.739449224	0.744765789	0.2286349	0.696177722	0.23103177	0.360652772	0.91494447	0.325213993	0.550701684	6	25	6	20	17	23	0.455044222	0.999183032	0.374974836	0.612888441	0.318482582	NA	0.090910458	0.265458284	0.500507334	0.279015637	0.322372694	NA	0.283972928	4	24	28	29	27	NA	29	0.39066443	29	0.370914943	0.552114623	0.479634751	30	0.435558312	0.44034752	0.438431837
Heart_hs_mf_mm	LIGER UINMF O2O	LIGER UINMF	O2O	0.028582467	0.129976736	0.738547666	0.734739739	0.209762509	0.69315512	0.197183776	0.27179589	0.918241948	0.376265804	0.520094184	5	27	5	21	20	24	0.463345373	0.99879437	0.379852233	0.599336821	0.330691446	NA	0.122991017	0.271601595	0.478207232	0.301040861	0	NA	0.293460176	7	26	27	28	25	NA	28	0.384113779	30	0.368321824	0.554404049	0.479971159	29	0.427908096	0.443306468	0.437147119
Heart_hs_mf_mm_xl_dr	scANVI SH	scANVI	SH	0.091883029	0.129274689	0.838855076	0.904812224	0.171678046	0.644964796	1	0.593068335	0.745611281	0.336483687	0.745911103	9	1	20	21	18	14	0.601366766	0.999643157	0.914275652	0.887944686	0.501303613	NA	0.986172305	0.998480336	1	1	1	NA	0.99616316	1	1	2	2	1	NA	1	0.896062337	1	0.427300613	0.780906775	0.63946431	1	0.501807094	0.726222679	0.636456445
Heart_hs_mf_mm_xl_dr	scANVI HE	scANVI	HE	0.087689869	0.141983936	0.848824835	0.897133981	0.17893704	0.700313553	0.982933225	0.622874276	0.75919164	0.369564054	0.766328173	7	5	19	15	16	10	0.599839106	0.999589585	0.91541804	0.887400413	0.432649542	NA	0.97698912	1	0.999112886	0.832116925	0.998601901	NA	0.952054733	5	2	1	3	4	NA	3	0.877764109	2	0.430913932	0.766979337	0.632553175	4	0.503146431	0.708826775	0.626554638
Heart_hs_mf_mm_xl_dr	scANVI O2O	scANVI	O2O	0.093482632	0.137606101	0.845808877	0.898028517	0.184292196	0.683569967	0.98492155	0.644862921	0.740430661	0.35816917	0.763446275	8	4	21	20	15	12	0.603667058	0.99961683	0.875302935	0.856651549	0.467427689	NA	1	0.946636769	0.948995144	0.917161587	0.999312932	NA	0.953198375	2	3	3	1	2	NA	2	0.877297535	3	0.431843664	0.760533212	0.629057393	5	0.505403055	0.700762308	0.622618607
Heart_hs_mf_mm_xl_dr	SeuratV4 RPCA HE	SeuratV4 RPCA	HE	0.073165208	0.003303828	0.847747139	0.885175533	0.193876311	0.694330549	0.956352646	0.684215968	0.806232546	0.008599395	0.785282927	26	8	18	16	11	5	0.552520402	0.999612053	0.580959425	0.696797568	0.408698353	NA	0.692543265	0.555085484	0.688448261	0.773547941	0.999188248	NA	0.677406238	4	11	12	4	7	NA	4	0.720556914	4	0.400653604	0.64771756	0.548891978	2	0.499991048	0.559743937	0.535842781
Heart_hs_mf_mm_xl_dr	SeuratV4 RPCA SH	SeuratV4 RPCA	SH	0.070556736	0.003489743	0.850632095	0.862411375	0.192179125	0.710346856	0.90575373	0.677247207	0.814680585	0.009083307	0.777007094	25	10	15	14	13	7	0.549597159	0.999614302	0.567680689	0.689055741	0.405064619	NA	0.674970842	0.537421408	0.675829815	0.764662196	0.999246943	NA	0.663221065	3	12	14	5	8	NA	6	0.708735477	5	0.395853815	0.642202502	0.543663027	6	0.493944833	0.552849552	0.529287664
Heart_hs_mf_mm_xl_dr	SeuratV4 RPCA O2O	SeuratV4 RPCA	O2O	0.067628596	0.002477673	0.845810675	0.848471369	0.161867458	0.683579951	0.874768651	0.552785372	0.82416393	0.006449031	0.733824476	27	12	13	19	19	15	0.543225326	0.999572995	0.57748507	0.700013193	0.414272286	NA	0.636667985	0.550463714	0.693689427	0.787178145	0.998168948	NA	0.666999817	6	9	13	6	6	NA	5	0.693729681	6	0.385251154	0.646913774	0.542248726	3	0.480944524	0.558748969	0.527627191
Heart_hs_mf_mm_xl_dr	SeuratV4 CCA SH	SeuratV4 CCA	SH	0.063306027	0.111530846	0.857745622	0.842856407	0.193458598	0.749838775	0.862288023	0.682500811	0.838163401	0.29029898	0.783197753	11	13	11	9	12	6	0.53054544	0.998837911	0.785968672	0.759507678	0.231898196	NA	0.560445673	0.827799614	0.790659815	0.341210085	0.978985179	NA	0.630028797	12	5	4	8	20	NA	7	0.691296379	7	0.4137795	0.661351579	0.562322748	9	0.489341663	0.576979996	0.541924663
Heart_hs_mf_mm_xl_dr	SeuratV4 CCA O2O	SeuratV4 CCA	O2O	0.062862478	0.105301823	0.854577747	0.825371094	0.199279065	0.732251796	0.823422634	0.706400059	0.839599921	0.274085715	0.775418602	12	18	10	11	10	8	0.533983953	0.99864841	0.746583628	0.749617138	0.237941953	NA	0.581115533	0.775407547	0.77453917	0.355989172	0.974039684	NA	0.621762855	16	6	6	7	17	NA	8	0.683225154	8	0.409478441	0.653355016	0.555804386	12	0.485522596	0.567031668	0.534428039
Heart_hs_mf_mm_xl_dr	SeuratV4 CCA HE	SeuratV4 CCA	HE	0.060897323	0.114696025	0.857970272	0.834614093	0.18504411	0.751085955	0.843967462	0.647950333	0.845964452	0.298537491	0.77224205	10	14	9	8	14	9	0.526527258	0.998748367	0.775296093	0.761424588	0.227559845	NA	0.536291267	0.813602385	0.793784197	0.330601308	0.976648302	NA	0.618569789	13	4	5	10	22	NA	9	0.680038694	9	0.410644365	0.65791123	0.559004484	11	0.484631449	0.572701946	0.537473747
Heart_hs_mf_mm_xl_dr	Harmony SH	Harmony	SH	0.071786279	0.075816551	0.891664054	0.813452831	0.236714512	0.938142536	0.796931376	0.860112629	0.810698472	0.197339732	0.851471253	14	19	17	3	2	2	0.526442695	0.997946181	0.663224733	0.710482892	0.214193212	NA	0.53578294	0.664519143	0.710754046	0.297915245	0.955713354	NA	0.552242844	19	8	7	11	25	NA	10	0.671934207	10	0.417886845	0.622457943	0.540629504	10	0.503404419	0.528585883	0.518513298
Heart_hs_mf_mm_xl_dr	Harmony HE	Harmony	HE	0.070979047	0.083267241	0.900765535	0.793745495	0.235391655	0.988670908	0.753126993	0.854680885	0.813312851	0.216732822	0.852447909	13	20	16	2	3	1	0.526651191	0.997405205	0.655408893	0.711426041	0.21075632	NA	0.537036262	0.654122099	0.712291289	0.289510848	0.941595273	NA	0.548240125	20	7	8	9	27	NA	11	0.669923239	11	0.416829794	0.62032953	0.538929636	14	0.500220433	0.526060611	0.51572454
Heart_hs_mf_mm_xl_dr	Harmony O2O	Harmony	O2O	0.069693073	0.065701805	0.902806201	0.769629107	0.206483645	1	0.699522415	0.735982567	0.817477725	0.171012482	0.813245677	17	23	14	1	8	3	0.515906895	0.997059976	0.620342891	0.697554483	0.211562436	NA	0.472449319	0.60747545	0.689681961	0.291482081	0.932585707	NA	0.515272203	21	10	9	17	26	NA	14	0.634461592	12	0.402862766	0.608485336	0.526236308	13	0.487153006	0.511341676	0.501666208
Heart_hs_mf_mm_xl_dr	scVI O2O	scVI	O2O	0.015498124	0.062677793	0.864834254	0.89921881	0.119243072	0.78919248	0.987567268	0.377766653	0.992998492	0.163141408	0.786881223	18	2	2	6	21	4	0.515569036	0.996401668	0.420767784	0.520977456	0.426120607	NA	0.470418357	0.341990102	0.401878095	0.816151409	0.915405602	NA	0.507609491	24	22	19	18	5	NA	16	0.619318184	13	0.39229441	0.57596731	0.50249815	7	0.474698565	0.470858721	0.472394658
Heart_hs_mf_mm_xl_dr	scVI SH	scVI	SH	0.016656311	0.066110142	0.863545649	0.881661592	0.108733706	0.782038577	0.948542051	0.334614459	0.98924748	0.172075326	0.763610642	16	9	4	7	22	11	0.518166587	0.996900217	0.326842075	0.494917284	0.444221874	NA	0.486032956	0.217045163	0.359402477	0.8604153	0.928416405	NA	0.480723974	22	23	26	16	3	NA	17	0.593878641	14	0.38734148	0.556209607	0.488662356	18	0.467649314	0.446036955	0.454681899
Heart_hs_mf_mm_xl_dr	fastMNN SH	fastMNN	SH	0.192767783	0.021094923	0.84660244	0.828508492	0.221922595	0.687975565	0.83039627	0.799375979	0.4188766	0.054907093	0.684156103	23	17	23	17	4	19	0.521410996	0.99866073	0.586010141	0.67740894	0.234440147	NA	0.505536002	0.561804213	0.65684663	0.34742604	0.974361201	NA	0.517903221	15	15	10	14	19	NA	13	0.584404374	15	0.422179247	0.603586191	0.531023413	17	0.522450328	0.504817556	0.511870665
Heart_hs_mf_mm_xl_dr	fastMNN O2O	fastMNN	O2O	0.191058271	0.024008142	0.853354508	0.830065361	0.216123242	0.725460781	0.833856791	0.775563431	0.424413184	0.062489791	0.689823547	21	15	22	13	5	18	0.522928304	0.998311321	0.552683332	0.678228792	0.231489963	NA	0.514656958	0.517471132	0.658182911	0.340211813	0.965242537	NA	0.507630704	18	14	15	12	21	NA	15	0.580507841	16	0.422921905	0.596728342	0.527205767	19	0.522650346	0.496332598	0.506859697
Heart_hs_mf_mm_xl_dr	fastMNN HE	fastMNN	HE	0.194004451	0.023591074	0.845958187	0.829526939	0.208350075	0.684398885	0.832660016	0.74364626	0.414871412	0.06140422	0.668894143	22	16	24	18	7	20	0.522044552	0.99867638	0.581681186	0.679542877	0.236256637	NA	0.509344481	0.556045609	0.660324746	0.35186799	0.974769634	NA	0.519395706	14	13	11	13	18	NA	12	0.579195081	17	0.420286145	0.603640326	0.530298654	8	0.519459913	0.504881313	0.510712753
Heart_hs_mf_mm_xl_dr	scVI HE	scVI	HE	0.013336292	0.074050377	0.8538894	0.858156027	0.098600711	0.728430321	0.896295175	0.293007671	1	0.192742634	0.729433292	15	11	1	12	24	16	0.51923945	0.996514412	0.313107277	0.420088505	0.395177046	NA	0.492482233	0.198774409	0.237438637	0.740483645	0.918347913	NA	0.417294731	23	27	27	15	9	NA	21	0.542150155	18	0.379606561	0.528825338	0.469137827	15	0.455995607	0.41190307	0.429540085
Heart_hs_mf_mm_xl_dr	Scanorama HE	Scanorama	HE	0.23119211	0.039886141	0.761906352	0.762775748	0.174102472	0.217771277	0.684289147	0.6030232	0.294432027	0.103817969	0.449878912	19	24	25	25	17	22	0.492637078	0.998443351	0.425311593	0.634071556	0.305122594	NA	0.332568	0.348034516	0.586210789	0.520269197	0.968688196	NA	0.446770626	17	20	18	19	12	NA	19	0.44801394	19	0.393972564	0.571117234	0.500259366	16	0.48249417	0.464285705	0.471569091
Heart_hs_mf_mm_xl_dr	Scanorama SH	Scanorama	SH	0.232542801	0.027392348	0.758688788	0.787724389	0.126139007	0.199908441	0.73974361	0.406081846	0.290057554	0.071298398	0.408947863	20	21	26	26	20	23	0.491353668	0.999121241	0.440283995	0.636728913	0.330267885	NA	0.324853067	0.367951597	0.59054203	0.581758176	0.986379332	NA	0.466276218	11	19	16	20	11	NA	18	0.443344876	20	0.386497466	0.57955114	0.502329671	20	0.476273746	0.474658615	0.475304668
Heart_hs_mf_mm_xl_dr	Scanorama O2O	Scanorama	O2O	0.24674461	0.006481165	0.750139042	0.782808503	0.103117527	0.15244312	0.728816851	0.311554031	0.244062263	0.016869553	0.359219066	24	22	27	27	23	25	0.478903387	0.999227786	0.429454713	0.63293145	0.335973675	NA	0.250010972	0.353545913	0.584352524	0.595710818	0.989159903	NA	0.445905057	10	21	17	23	10	NA	20	0.411230661	21	0.377858169	0.575298202	0.496322189	21	0.47070242	0.469315806	0.469870452
Heart_hs_mf_mm_xl_dr	unintegrated SH	unintegrated	SH	0.320683746	5.55E-17	0.723255091	0.898750686	0.079525793	0.003192437	0.986526749	0.214684718	0.004596149	0	0.302250013	28	3	29	29	27	30	0.482203374	0.999358663	0.413626745	0.64512988	0.261306609	NA	0.269848108	0.332490715	0.604234813	0.41312388	0.992575427	NA	0.404924379	8	16	20	21	15	NA	22	0.363854633	22	0.404443063	0.560325054	0.497972258	26	0.505553829	0.450566652	0.472561523
Heart_hs_mf_mm_xl_dr	unintegrated O2O	unintegrated	O2O	0.322102883	5.55E-17	0.72268005	0.896946001	0.084957854	0	0.982515394	0.236989139	0	0	0.304876133	28	6	30	30	25	29	0.472795378	0.999518625	0.408159323	0.637948854	0.286367117	NA	0.21329404	0.325217661	0.592530418	0.474405536	0.996750039	NA	0.401361914	7	18	22	24	13	NA	23	0.362767602	23	0.405337358	0.56095786	0.498709659	25	0.506671697	0.451317668	0.47345928
Heart_hs_mf_mm_xl_dr	unintegrated HE	unintegrated	HE	0.316320403	5.55E-17	0.724990998	0.895076106	0.08038915	0.012829611	0.978359095	0.218229722	0.018727675	0	0.307036526	28	7	28	28	26	28	0.480384784	0.999312607	0.41002503	0.639526263	0.257248561	NA	0.25891606	0.327699524	0.595101446	0.403200542	0.991373487	NA	0.396229393	9	17	21	22	16	NA	24	0.360552246	24	0.403355331	0.557299449	0.495721802	27	0.504194164	0.446796159	0.469755361
Heart_hs_mf_mm_xl_dr	LIGER HE	LIGER	HE	0.024777462	0.338703381	0.868205244	0.575476756	0.270782943	0.807907086	0.267971265	1	0.962945571	0.88159688	0.75970598	2	25	6	5	1	13	0.437313063	0.961519487	0.251323334	0.362279147	0.110510201	NA	0	0.116586145	0.143214848	0.044374232	0.005071749	NA	0.076043806	29	28	28	30	28	NA	28	0.349508676	25	0.415589157	0.424589046	0.420989091	22	0.434810601	0.290356436	0.348138102
Heart_hs_mf_mm_xl_dr	LIGER UINMF HE	LIGER UINMF	HE	0.051146566	0.175344424	0.794896209	0.557277719	0.027285931	0.400919905	0.227519449	1.84E-04	0.877544155	0.456396677	0.376541921	5	26	7	22	29	24	0.45531735	0.988105653	0.375915267	0.493774911	0.285504834	NA	0.108228766	0.282324915	0.357540517	0.472296953	0.698901254	NA	0.305097788	26	24	25	26	14	NA	25	0.333675441	26	0.32119017	0.519723603	0.44031023	23	0.357651606	0.402628091	0.384637497
Heart_hs_mf_mm_xl_dr	LIGER O2O	LIGER	O2O	0.016433315	0.384193035	0.882918407	0.514605507	0.214291855	0.889589634	0.132670006	0.768043627	0.989969696	1	0.695068241	1	29	3	4	6	17	0.44038056	0.961325148	0.227176465	0.322419339	0.097244255	NA	0.018439575	0.084464704	0.078247128	0.011934383	0	NA	0.048271447	30	29	29	29	29	NA	29	0.306990165	27	0.402488424	0.409709153	0.406820861	24	0.407062271	0.271805155	0.325908001
Heart_hs_mf_mm_xl_dr	LIGER UINMF O2O	LIGER UINMF	O2O	0.06664094	0.164543673	0.789441788	0.545357349	0.027241076	0.370638788	0.201023506	0	0.827362645	0.428283851	0.349756235	6	27	12	23	30	26	0.458000575	0.987711904	0.379310569	0.477390801	0.222039175	NA	0.124358375	0.286841525	0.330835966	0.317101352	0.68862543	NA	0.264784305	27	26	24	25	23	NA	26	0.298773077	28	0.318644965	0.504890605	0.430392349	28	0.357170288	0.38418528	0.373379283
Heart_hs_mf_mm_xl_dr	LIGER UINMF SH	LIGER UINMF	SH	0.054186268	0.192361436	0.780235499	0.521060645	0.028756409	0.319528559	0.147018131	0.006222063	0.867699494	0.500689546	0.335117062	4	28	8	24	28	27	0.447276887	0.990618006	0.387416068	0.484706406	0.21735514	NA	0.059895311	0.297623888	0.342759711	0.305647258	0.764467109	NA	0.251481542	25	25	23	28	24	NA	27	0.28493575	29	0.315320051	0.505474502	0.429412722	29	0.346059705	0.384188626	0.368937057
Heart_hs_mf_mm_xl_dr	LIGER SH	LIGER	SH	0.021987564	0.338049403	0.85684609	0.454918043	0.204685505	0.744844875	0	0.728599278	0.971981193	0.879894668	0.611356337	3	30	5	10	9	21	0.454780227	0.970934003	0.163681239	0.274412183	0.092363811	NA	0.104999968	0	0	0	0.250766023	NA	0.026249992	28	30	30	27	30	NA	30	0.26029253	30	0.375297321	0.391234292	0.384859504	30	0.3846093	0.246309365	0.301629339
Heart_hs_mf_mm_xl	scANVI SH	scANVI	SH	0.076856963	0.099623928	0.823924216	0.903578825	0.181953344	0.878480867	0.907226302	0.513464233	0.779698525	0.275160541	0.769717482	8	2	16	15	14	11	0.628537849	0.999835785	0.91828652	0.887057287	0.503407695	NA	0.980429872	0.996899516	0.990293812	0.823917903	0.992064313	NA	0.947885276	6	2	2	3	4	NA	1	0.876618158	1	0.417187455	0.787425027	0.639329998	1	0.496578337	0.734322338	0.639224737
Heart_hs_mf_mm_xl	scANVI O2O	scANVI	O2O	0.080629891	0.10048408	0.843434712	0.899897857	0.187614123	0.959848979	0.898118748	0.552846318	0.766972225	0.277536274	0.794446568	7	6	18	5	10	7	0.629249647	0.999805204	0.907806811	0.883652502	0.45956552	NA	0.98437327	0.98103632	0.983535091	0.727865137	0.990586453	NA	0.919202454	9	3	3	2	5	NA	3	0.8693001	2	0.422412133	0.776015937	0.634574415	2	0.502894146	0.72006862	0.63319883
Heart_hs_mf_mm_xl	scANVI HE	scANVI	HE	0.079660747	0.097233125	0.829810407	0.902102492	0.166156728	0.903029102	0.903573516	0.40356705	0.770241202	0.268557161	0.745102718	9	4	17	14	24	15	0.632070333	0.99987453	0.920334795	0.891946892	0.457996886	NA	1	1	1	0.724428455	0.993936626	NA	0.931107114	4	1	1	1	6	NA	2	0.856705355	3	0.4149927	0.780444687	0.634263892	4	0.494432593	0.725587226	0.633125373
Heart_hs_mf_mm_xl	scVI HE	scVI	HE	0.011544846	0.020551513	0.833233257	0.941074839	0.17485181	0.917304026	1	0.46405881	1	0.056763125	0.845340709	14	1	1	10	18	3	0.53400179	0.999124199	0.720607934	0.757535108	0.583778333	NA	0.456695665	0.697672323	0.733183786	1	0.957676804	NA	0.721887943	23	10	10	18	1	NA	6	0.77126905	4	0.396251253	0.719009473	0.589906185	3	0.490176188	0.648980791	0.58545895
Heart_hs_mf_mm_xl	SeuratV4 CCA SH	SeuratV4 CCA	SH	0.071525492	0.050473528	0.830005668	0.875882829	0.195696995	0.903843437	0.838700085	0.609078928	0.797681879	0.139407504	0.787326082	11	14	15	13	9	9	0.612944946	0.999575306	0.790800036	0.810294898	0.292369935	NA	0.894044457	0.803922505	0.837915432	0.361560354	0.979476595	NA	0.724360687	17	4	5	4	19	NA	4	0.749546845	5	0.404716902	0.701197024	0.582604975	5	0.493277746	0.626602454	0.573272571
Heart_hs_mf_mm_xl	SeuratV4 CCA O2O	SeuratV4 CCA	O2O	0.066973417	0.055069444	0.820569718	0.881389183	0.183342934	0.864491005	0.852324062	0.523131622	0.813036285	0.152101392	0.763245744	10	11	11	17	12	13	0.602733895	0.999560125	0.795576996	0.809890804	0.311964019	NA	0.837474757	0.811153416	0.837113279	0.404488561	0.978743007	NA	0.722557503	19	5	4	6	17	NA	5	0.738832799	6	0.401468939	0.703945168	0.582954676	17	0.488068813	0.630041428	0.573252382
Heart_hs_mf_mm_xl	SeuratV4 CCA HE	SeuratV4 CCA	HE	0.067168768	0.048790266	0.831528982	0.878398119	0.178096926	0.910196385	0.844923487	0.486635105	0.812377356	0.134758348	0.763533083	12	13	12	12	16	12	0.606385373	0.99956717	0.783170981	0.801925991	0.297207973	NA	0.857704114	0.792374362	0.821302602	0.372159896	0.979083449	NA	0.710885243	18	7	6	5	18	NA	7	0.731944379	7	0.400796612	0.697651498	0.578909544	15	0.488798199	0.62217258	0.568822827
Heart_hs_mf_mm_xl	SeuratV4 RPCA HE	SeuratV4 RPCA	HE	0.067271019	0.001405618	0.836301895	0.894965537	0.18453032	0.930101716	0.885915062	0.531392281	0.812032458	0.003882306	0.789860379	24	7	13	9	11	8	0.586411275	0.999793473	0.656096051	0.753267304	0.422455371	NA	0.747046674	0.600020323	0.724711915	0.646561406	0.990019555	NA	0.67958508	10	11	12	8	10	NA	8	0.7236952	8	0.396894878	0.683604695	0.568920768	16	0.495767193	0.6045575	0.561041377
Heart_hs_mf_mm_xl	Harmony SH	Harmony	SH	0.101932874	0.016646894	0.853062148	0.858267718	0.245300969	1	0.79511628	0.954174171	0.695116055	0.045978598	0.861101626	16	18	20	1	3	1	0.5662487	0.99974769	0.763878957	0.79901806	0.258335641	NA	0.635345062	0.763171916	0.815530169	0.286995438	0.987807109	NA	0.625260646	13	8	8	10	21	NA	11	0.719597038	9	0.415042121	0.67744581	0.572484334	6	0.514640927	0.596870339	0.563978575
Heart_hs_mf_mm_xl	Harmony HE	Harmony	HE	0.102703504	0.014337692	0.852553145	0.844266957	0.235379715	0.997877214	0.760475202	0.885151931	0.692516678	0.039600598	0.834005256	18	21	21	2	7	5	0.565127261	0.999736545	0.772038186	0.803650298	0.255209642	NA	0.629132237	0.775522587	0.824725466	0.280146762	0.987268509	NA	0.627381763	14	6	7	11	23	NA	10	0.71003116	10	0.409848203	0.679152386	0.571430713	8	0.50872583	0.599006347	0.56289414
Heart_hs_mf_mm_xl	Harmony O2O	Harmony	O2O	0.098301502	0.017455794	0.841306838	0.856631674	0.243987307	0.950974725	0.791068334	0.945035018	0.707364877	0.048212771	0.848610739	15	19	19	6	4	2	0.557679497	0.999698379	0.745659008	0.787059215	0.261746529	NA	0.587871273	0.735592275	0.791791077	0.294468272	0.985424123	NA	0.602430724	15	9	9	15	20	NA	13	0.70090273	11	0.411536623	0.670368526	0.566835765	9	0.51005683	0.588036062	0.556844369
Heart_hs_mf_mm_xl	SeuratV4 RPCA SH	SeuratV4 RPCA	SH	0.068073992	0.002412381	0.839028655	0.885374524	0.168250813	0.94147361	0.862184705	0.418135617	0.809323985	0.006662978	0.757779479	22	8	14	8	23	14	0.587237351	0.999817432	0.649495094	0.74854194	0.357212472	NA	0.751623172	0.590028417	0.715331759	0.503622308	0.991177365	NA	0.640151414	7	13	13	7	14	NA	9	0.68720264	12	0.392628073	0.668460858	0.558127744	10	0.490181996	0.585621714	0.547445827
Heart_hs_mf_mm_xl	SeuratV4 RPCA O2O	SeuratV4 RPCA	O2O	0.066722081	0.00181365	0.85176231	0.882980648	0.17118232	0.99457905	0.856261711	0.438530137	0.813884057	0.005009289	0.775813739	23	10	10	3	20	10	0.578207679	0.999805284	0.661502246	0.75082068	0.336148583	NA	0.701598368	0.60820371	0.719855206	0.45747394	0.990590316	NA	0.621782806	8	12	11	9	15	NA	12	0.683395179	13	0.394892202	0.665296894	0.557135017	14	0.49316184	0.581669797	0.546266614
Heart_hs_mf_mm_xl	scVI SH	scVI	SH	0.012658551	0.015047005	0.83980589	0.900795669	0.18192433	0.944715053	0.90034014	0.513262383	0.996243411	0.041559716	0.838640247	17	5	2	7	15	4	0.536375269	0.9992573	0.447299151	0.54678921	0.524650359	NA	0.469844852	0.283963276	0.314839348	0.870457946	0.964108945	NA	0.484776356	22	25	23	16	3	NA	17	0.626321912	14	0.390046289	0.610874258	0.52254307	13	0.48379611	0.513778498	0.501785542
Heart_hs_mf_mm_xl	scVI O2O	scVI	O2O	0.013542447	0.021578916	0.849120703	0.902897882	0.168912211	0.983562283	0.905541493	0.422736965	0.993261979	0.059600803	0.82627568	13	3	3	4	21	6	0.5343845	0.999026172	0.340869836	0.48831044	0.581736419	NA	0.458815898	0.122860622	0.198755151	0.995526421	0.952939653	NA	0.443989523	24	27	27	17	2	NA	22	0.596903986	15	0.391210431	0.588865474	0.509803457	12	0.48361831	0.486325299	0.485242504
Heart_hs_mf_mm_xl	fastMNN SH	fastMNN	SH	0.158940044	0.005694453	0.809565252	0.859422522	0.121443995	0.81859711	0.797973529	0.09250021	0.502827638	0.015728037	0.552974622	19	17	23	21	29	22	0.563510074	0.999496935	0.548703964	0.722028546	0.256648856	NA	0.620172943	0.437460314	0.662700931	0.283299902	0.975689307	NA	0.500908522	20	16	16	12	22	NA	14	0.521734962	16	0.391013253	0.618077675	0.527251906	7	0.487342953	0.52272286	0.508570897
Heart_hs_mf_mm_xl	fastMNN HE	fastMNN	HE	0.162136521	0.005023802	0.810040457	0.850916361	0.125800347	0.820578942	0.776927345	0.122807383	0.49204574	0.013875703	0.553089853	20	20	24	20	28	21	0.561318081	0.99945684	0.57460849	0.729238862	0.229779565	NA	0.6080292	0.476672142	0.677013881	0.224432619	0.973751703	NA	0.49653696	21	15	15	14	27	NA	16	0.519158117	17	0.390783498	0.618880368	0.52764162	11	0.487223422	0.52373625	0.509131118
Heart_hs_mf_mm_xl	fastMNN O2O	fastMNN	O2O	0.15805829	0.004398077	0.812279979	0.864979771	0.10814802	0.829918824	0.811723431	0	0.505801845	0.012147457	0.536861025	21	16	22	18	30	24	0.561393777	0.999581434	0.582734672	0.729801166	0.230202206	NA	0.60844856	0.488972789	0.678130091	0.225358573	0.979772756	NA	0.500227503	16	14	14	13	26	NA	15	0.514880912	18	0.389572827	0.620742651	0.528274722	18	0.485866515	0.526032955	0.509966379
Heart_hs_mf_mm_xl	Scanorama SH	Scanorama	SH	0.230561829	1.48E-16	0.704371879	0.768387841	0.251887971	0.379890366	0.572732947	1	0.261243296	4.09E-16	0.553466652	25	22	26	25	1	20	0.506279069	0.999852205	0.463190016	0.689298293	0.376773382	NA	0.30311049	0.308017368	0.59772923	0.546477834	0.992857795	NA	0.438833731	5	20	20	20	13	NA	23	0.484686899	19	0.391041904	0.607078593	0.520663917	19	0.48880238	0.50888519	0.500852066
Heart_hs_mf_mm_xl	Scanorama HE	Scanorama	HE	0.231107419	1.48E-16	0.701869338	0.756262785	0.249201485	0.369453571	0.54273279	0.981310093	0.259402988	4.09E-16	0.538224861	25	23	27	26	2	23	0.502943772	0.999785775	0.457707818	0.68449372	0.383104778	NA	0.284632785	0.299718934	0.588191838	0.560349139	0.98964757	NA	0.433223174	11	22	22	21	11	NA	24	0.475223849	20	0.387688205	0.605607173	0.518439586	20	0.484610257	0.507062522	0.498081616
Heart_hs_mf_mm_xl	Scanorama O2O	Scanorama	O2O	0.22933115	1.48E-16	0.683403819	0.752518823	0.182822924	0.292443516	0.533469373	0.519513907	0.265394445	4.09E-16	0.40270531	25	24	25	27	13	27	0.498467491	0.999764251	0.513737509	0.687099846	0.378090328	NA	0.259833979	0.384531394	0.593365169	0.549363099	0.988607386	NA	0.44677341	12	21	17	22	12	NA	21	0.42914617	21	0.369615343	0.615431885	0.517105268	22	0.462019179	0.519348794	0.496416948
Heart_hs_mf_mm_xl	LIGER UINMF SH	LIGER UINMF	SH	0.062608201	0.106921577	0.730697859	0.719089825	0.176399998	0.489682311	0.4507584	0.47482956	0.827760408	0.295316593	0.56075767	6	25	9	23	17	19	0.506775272	0.99598923	0.421785219	0.564384543	0.319177267	NA	0.305859477	0.245342694	0.349767238	0.420291892	0.806179022	NA	0.330315325	26	23	24	19	16	NA	25	0.422492263	22	0.359143492	0.561622306	0.48063078	23	0.422198971	0.453030575	0.440697933
Heart_hs_mf_mm_xl	unintegrated SH	unintegrated	SH	0.307722264	0	0.626123667	0.884299133	0.16331936	0.053557849	0.859523943	0.383827457	9.77E-04	0	0.324471505	26	9	29	29	26	29	0.489044433	0.999945412	0.475866315	0.69615394	0.452457804	NA	0.207629792	0.327205553	0.61133814	0.712293013	0.997362036	NA	0.464616625	2	17	19	23	8	NA	19	0.408558577	23	0.396292885	0.622693581	0.532133302	21	0.495366106	0.528380623	0.515174816
Heart_hs_mf_mm_xl	unintegrated HE	unintegrated	HE	0.308011844	0	0.626674226	0.880356537	0.168492394	0.055853943	0.849769061	0.419816301	0	0	0.331359826	26	12	30	28	22	28	0.487424119	1	0.463118693	0.696030118	0.44874385	NA	0.198653181	0.307909407	0.611092344	0.704156201	1	NA	0.455452783	1	19	21	24	9	NA	20	0.4058156	24	0.396707	0.619063356	0.530120814	24	0.495883751	0.523829195	0.512651017
Heart_hs_mf_mm_xl	unintegrated O2O	unintegrated	O2O	0.30762384	0	0.613281533	0.867075845	0.161748208	0	0.816909596	0.37289694	0.00130876	0	0.297778824	26	15	28	30	27	30	0.482653156	0.999919114	0.50551151	0.696152695	0.453751357	NA	0.172221819	0.372079653	0.611335668	0.715127029	0.996091196	NA	0.467691042	3	18	18	25	7	NA	18	0.399726155	25	0.389945885	0.627597567	0.532536894	26	0.487432356	0.53451718	0.51568325
Heart_hs_mf_mm_xl	LIGER HE	LIGER	HE	0.04040576	0.340106258	0.82130674	0.629970233	0.242449306	0.867564738	0.230256185	0.934335128	0.9026505	0.939370933	0.733701638	3	27	6	16	6	16	0.473796677	0.98771267	0.36314876	0.472407083	0.12733989	NA	0.123156512	0.156584354	0.167185944	0	0.406213224	NA	0.111731702	28	28	26	26	30	NA	29	0.360519677	26	0.414847659	0.484881016	0.456867673	25	0.433533009	0.359173103	0.388917065
Heart_hs_mf_mm_xl	LIGER SH	LIGER	SH	0.019891382	0.356176118	0.832336504	0.56620505	0.242995159	0.913564136	0.072486567	0.938132634	0.971846662	0.983755765	0.7240075	2	29	5	11	5	17	0.469147718	0.983088856	0.302193106	0.411979089	0.242624507	NA	0.097401056	0.064315437	0.04723241	0.252574293	0.182766809	NA	0.115380799	29	29	29	27	25	NA	28	0.358831479	27	0.403520842	0.481806655	0.45049233	27	0.415357024	0.356486105	0.380034472
Heart_hs_mf_mm_xl	LIGER UINMF HE	LIGER UINMF	HE	0.043999774	0.124578774	0.719781051	0.624926118	0.171547239	0.444153994	0.217775894	0.44106888	0.890527686	0.344085639	0.498381613	4	28	7	24	19	26	0.454182169	0.996379345	0.398656145	0.552571788	0.251953882	NA	0.014491212	0.210332084	0.326318144	0.273013797	0.825031381	NA	0.206038809	25	24	25	29	24	NA	26	0.322975931	28	0.336966591	0.530748666	0.453235836	28	0.390063546	0.414340996	0.404630016
Heart_hs_mf_mm_xl	LIGER UINMF O2O	LIGER UINMF	O2O	0.055387453	0.121037008	0.75290875	0.651026767	0.163474554	0.582312363	0.282354859	0.384907144	0.852116401	0.334303308	0.525422692	5	26	8	22	25	25	0.461516862	0.994404776	0.308701601	0.495397491	0.201112391	NA	0.055125758	0.074167383	0.212823412	0.161626396	0.729610073	NA	0.125935737	27	26	28	28	28	NA	27	0.285730519	29	0.348766906	0.492226624	0.434842737	29	0.405699381	0.366682086	0.382289004
Heart_hs_mf_mm_xl	LIGER O2O	LIGER	O2O	0.014637996	0.362057465	0.811183333	0.536908413	0.206124596	0.825345282	0	0.681623832	0.989566629	1	0.624133936	1	30	4	19	8	18	0.451566449	0.979306832	0.259704372	0.388185211	0.144030204	NA	0	0	0	0.036566407	0	NA	0.009141602	30	30	30	30	29	NA	30	0.255138535	30	0.386182361	0.444558613	0.421208112	30	0.392213585	0.310871559	0.343408369
Heart_hs_mf	scANVI O2O	scANVI	O2O	0.030170207	0.036607565	0.778738876	0.982870912	0.077881171	0.723973954	0.957077094	0.297848458	0.829557847	0.155704023	0.702114338	7	6	8	10	16	10	0.718613535	1	0.958751651	0.928958225	0.748815282	NA	1	1	1	0.918717332	1	NA	0.979679333	1	1	1	1	4	NA	1	0.868653335	1	0.381253746	0.871027739	0.675118142	1	0.467415292	0.838784673	0.690236921
Heart_hs_mf	scANVI HE	scANVI	HE	0.027499784	0.006021381	0.77371686	0.98777449	0.058273927	0.710926063	0.992376502	0.220207606	0.846697441	0.025610913	0.692551903	11	2	7	12	21	11	0.705823407	1	0.9562835	0.917756812	0.75129366	NA	0.947860038	0.996008182	0.968873009	0.923627539	1	NA	0.959092192	1	2	2	3	3	NA	2	0.852476077	2	0.370657288	0.866231476	0.668001801	3	0.461816265	0.832789345	0.684400113
Heart_hs_mf	scANVI SH	scANVI	SH	0.032874849	0.012172009	0.777028414	0.974283388	0.06468614	0.719529937	0.895258039	0.245598714	0.812198632	0.051771558	0.668146331	9	17	11	11	17	12	0.715043172	1	0.866319876	0.880122923	0.745413656	NA	0.985445136	0.850507178	0.864294267	0.911977971	1	NA	0.903056138	1	4	5	2	5	NA	3	0.809092215	3	0.37220896	0.841379925	0.653711539	2	0.462218198	0.801724907	0.665922223
Heart_hs_mf	SeuratV4 CCA SH	SeuratV4 CCA	SH	0.033757432	0.047983045	0.843150217	0.975796275	0.132253453	0.891323535	0.906148866	0.513152061	0.806533943	0.204087684	0.779289602	6	13	12	6	10	3	0.698068827	1	0.858477421	0.867665013	0.598019377	NA	0.916247888	0.837823329	0.829675667	0.619957775	1	NA	0.800926165	1	6	6	4	15	NA	5	0.792271539	4	0.406588084	0.804446128	0.64530291	5	0.496239344	0.75555766	0.651830333
Heart_hs_mf	SeuratV4 CCA O2O	SeuratV4 CCA	O2O	0.032379797	0.057797495	0.840541001	0.975780018	0.129782193	0.884544432	0.90603184	0.503366353	0.815376024	0.245831769	0.777329662	4	14	9	8	12	4	0.692538559	1	0.876249453	0.882067932	0.574748775	NA	0.893703317	0.866566597	0.869699146	0.57385364	1	NA	0.800955675	1	3	4	6	19	NA	4	0.79150527	5	0.407256101	0.805120944	0.645975007	4	0.494620752	0.75640118	0.651689009
Heart_hs_mf	SeuratV4 CCA HE	SeuratV4 CCA	HE	0.032669269	0.052625303	0.842255107	0.974587636	0.130958398	0.888997917	0.897448231	0.508023897	0.813518104	0.223832734	0.776997037	5	15	10	7	11	5	0.696271017	1	0.857119688	0.868678739	0.589416798	NA	0.908918974	0.835627425	0.832492655	0.602914191	1	NA	0.794988311	1	5	7	5	17	NA	6	0.787791802	6	0.406619143	0.802297249	0.644026006	6	0.495117603	0.752871561	0.649769978
Heart_hs_mf	scVI SH	scVI	SH	0.003616304	0.008701427	0.865814297	0.988833499	0.048520195	0.950207954	1	0.181584732	0.999988908	0.037010033	0.782945398	10	1	2	3	24	2	0.574640498	1	0.900727959	0.859227968	0.72176028	NA	0.413082626	0.906156456	0.806230427	0.865115477	1	NA	0.747646246	1	7	3	23	6	NA	7	0.761765907	7	0.383097144	0.811271341	0.640001662	11	0.476696074	0.764089176	0.649131935
Heart_hs_mf	scVI HE	scVI	HE	0.005105258	0.005903817	0.871632977	0.987366062	0.059753939	0.965325688	0.989436348	0.226068161	0.990432344	0.025110876	0.792815635	12	3	3	2	20	1	0.576725215	1	0.629770743	0.785175708	0.758841455	NA	0.421581139	0.467928816	0.600450677	0.938581366	1	NA	0.607135499	1	17	15	22	2	NA	14	0.681407554	8	0.38595241	0.750102624	0.604442539	12	0.480964559	0.68762828	0.604962792
Heart_hs_mf	Harmony O2O	Harmony	O2O	0.064111504	4.44E-16	0.730808486	0.981369365	0.101666882	0.599444165	0.946267895	0.392035221	0.611712243	1.89E-15	0.637364881	17	7	24	17	13	16	0.674936682	1	0.663565723	0.811744792	0.659323153	NA	0.821947884	0.522586501	0.674282042	0.741413919	1	NA	0.690057587	1	9	9	7	12	NA	8	0.668980504	9	0.375591247	0.76191407	0.607384941	14	0.469489059	0.702392588	0.609231176
Heart_hs_mf	SeuratV4 RPCA O2O	SeuratV4 RPCA	O2O	0.04233168	4.44E-16	0.757396743	0.976893225	0.064390306	0.668524139	0.91404549	0.244427271	0.751501799	1.89E-15	0.644624675	17	9	17	13	18	13	0.639107153	1	0.694585754	0.831616219	0.661925433	NA	0.675886	0.572756174	0.729501657	0.746569601	1	NA	0.681178358	1	8	8	16	11	NA	9	0.666556885	10	0.368202391	0.765446912	0.606549104	7	0.460252989	0.70680864	0.608186379
Heart_hs_mf	SeuratV4 RPCA HE	SeuratV4 RPCA	HE	0.040790436	2.22E-16	0.754119936	0.976816786	0.057661812	0.660010541	0.913495225	0.217783748	0.761393978	9.44E-16	0.638170873	18	11	16	14	22	15	0.658846289	1	0.633996185	0.794825269	0.667360256	NA	0.756354135	0.474762756	0.62726531	0.757337171	1	NA	0.653929843	1	14	14	9	10	NA	11	0.647626255	11	0.365877794	0.7510056	0.596954477	13	0.457347242	0.688757	0.596193097
Heart_hs_mf	SeuratV4 RPCA SH	SeuratV4 RPCA	SH	0.040348668	4.44E-16	0.750519572	0.976842844	0.060531784	0.650656298	0.91368281	0.229148278	0.764229379	1.89E-15	0.639429191	17	10	15	15	19	14	0.654324874	1	0.634040045	0.794978578	0.667360256	NA	0.737922234	0.474833691	0.627691333	0.757337171	1	NA	0.649446107	1	13	13	10	10	NA	12	0.645439341	12	0.365648574	0.750140751	0.59634388	15	0.457060717	0.687675938	0.59542985
Heart_hs_mf	Harmony HE	Harmony	HE	0.062661439	4.44E-16	0.731921595	0.979822879	0.088173346	0.602336177	0.935135201	0.338603457	0.621019199	1.89E-15	0.624273508	17	8	22	16	15	18	0.644804597	1	0.644409541	0.80598965	0.678997069	NA	0.699112077	0.491604605	0.658289395	0.780392233	1	NA	0.657349577	1	10	10	14	9	NA	10	0.64411915	13	0.372515852	0.754840171	0.601910444	17	0.465644815	0.693550214	0.602388054
Heart_hs_mf	Harmony SH	Harmony	SH	0.063222829	6.66E-16	0.727129339	0.983333887	0.092407993	0.589885233	0.960409915	0.35537183	0.617416029	2.83E-15	0.630770752	16	5	23	18	14	17	0.636099562	1	0.614570869	0.794196191	0.584552081	NA	0.66362532	0.443345579	0.625517201	0.593276127	1	NA	0.581441057	1	15	17	17	18	NA	16	0.601172935	14	0.37321881	0.725883741	0.584817768	9	0.466523512	0.657354676	0.58102221
Heart_hs_mf	fastMNN HE	fastMNN	HE	0.043239815	2.22E-16	0.725765937	0.975906714	0.023478705	0.586342927	0.906943885	0.082425328	0.745673117	9.44E-16	0.580346314	18	12	18	19	25	20	0.648403142	1	0.63583367	0.796115626	0.430401642	NA	0.713781829	0.477734578	0.630851012	0.287870505	1	NA	0.527559481	1	12	12	12	22	NA	21	0.548674214	15	0.353678234	0.702150816	0.562761783	8	0.442097793	0.62768852	0.553452229
Heart_hs_mf	fastMNN O2O	fastMNN	O2O	0.043370717	2.22E-16	0.723840892	0.983857179	0.021361763	0.581341392	0.964176936	0.074042652	0.744832944	9.44E-16	0.591098481	18	4	19	20	27	19	0.645966466	1	0.623186876	0.789079047	0.436074226	NA	0.703848529	0.457280519	0.611297451	0.29910913	1	NA	0.517883907	1	16	16	13	21	NA	23	0.547169737	16	0.35448611	0.698861323	0.561111238	10	0.443107638	0.623576654	0.551389047
Heart_hs_mf	fastMNN SH	fastMNN	SH	0.044947384	2.22E-16	0.723693073	0.974431306	0.021472955	0.580957339	0.89632286	0.074482952	0.734713416	9.44E-16	0.571619142	18	16	20	21	26	21	0.649765178	1	0.635994403	0.796675001	0.421103586	NA	0.719334275	0.477994536	0.632405429	0.269449028	1	NA	0.524795817	1	11	11	11	23	NA	22	0.543525147	17	0.352908944	0.700707633	0.561588158	16	0.44113618	0.625884542	0.551985197
Heart_hs_mf	Scanorama O2O	Scanorama	O2O	0.12062016	6.66E-16	0.628694423	0.924478466	0.173446988	0.334137694	0.536727094	0.676270406	0.249022436	2.83E-15	0.449039407	16	22	26	25	8	25	0.664977133	1	0.600907386	0.771822464	0.616650251	NA	0.781347003	0.421247198	0.563344084	0.656869597	1	NA	0.605701971	1	20	20	8	13	NA	15	0.543036945	18	0.369448007	0.730871447	0.586302071	20	0.461810009	0.663589309	0.582877589
Heart_hs_mf	Scanorama HE	Scanorama	HE	0.121784527	6.66E-16	0.613889421	0.906847459	0.179293381	0.295672249	0.40980668	0.699420976	0.241549169	2.83E-15	0.411612268	16	24	27	27	6	27	0.639569461	1	0.601634391	0.77257151	0.613227392	NA	0.677770637	0.422423007	0.565425566	0.650088168	1	NA	0.578926844	1	19	19	15	14	NA	17	0.512001014	19	0.364362958	0.725400551	0.580985514	18	0.455453697	0.656750689	0.576231892
Heart_hs_mf	Scanorama SH	Scanorama	SH	0.11921738	6.66E-16	0.614674314	0.918580971	0.16233939	0.29771151	0.494272768	0.632286488	0.258025903	2.83E-15	0.420574167	16	23	25	26	9	26	0.632691413	1	0.608630372	0.774740286	0.597713651	NA	0.649731734	0.433737828	0.571452257	0.619352064	1	NA	0.568568471	1	18	18	18	16	NA	18	0.509370749	20	0.362962411	0.722755144	0.578838051	19	0.453703014	0.653443931	0.573547564
Heart_hs_mf	scVI O2O	scVI	O2O	0.003614575	0.002604126	0.862979657	0.947990276	0.049193419	0.942843167	0.705981684	0.184250568	1	0.011076205	0.708268855	15	18	1	5	23	9	0.566889733	1	0.576464538	0.569096478	0.550483827	NA	0.381486027	0.381715011	0	0.525779489	1	NA	0.322245132	1	30	25	24	20	NA	24	0.476654621	21	0.373276411	0.652586915	0.540862713	22	0.465944482	0.565733644	0.525817979
Heart_hs_mf	unintegrated O2O	unintegrated	O2O	0.15787066	0	0.504942959	0.941031386	0.003173698	0.012614259	0.655886686	0.002021471	0.009937353	0	0.170114942	19	20	29	28	29	29	0.628493741	1	0.579395757	0.760888244	0.789841897	NA	0.632619595	0.386455764	0.532959581	1	1	NA	0.638008735	1	23	24	19	1	NA	13	0.450851218	22	0.32140374	0.751723928	0.579595853	23	0.401754676	0.68965491	0.574494816
Heart_hs_mf	unintegrated SH	unintegrated	SH	0.159418943	0	0.500087845	0.946990177	0.004571025	0	0.698782263	0.007554613	0	0	0.176584219	19	19	30	30	28	28	0.591097258	1	0.581960229	0.770076566	0.692920442	NA	0.4801699	0.390603364	0.558492503	0.80797747	1	NA	0.559310809	1	22	21	21	7	NA	20	0.406220173	23	0.322213598	0.727210899	0.565211978	21	0.402766997	0.659013624	0.556514973
Heart_hs_mf	unintegrated HE	unintegrated	HE	0.157864573	0	0.501682531	0.940166497	0.0026632	0.004143216	0.649660602	0	0.009976422	0	0.16594506	19	21	28	29	30	30	0.596002571	1	0.581806886	0.770385589	0.691892483	NA	0.500166794	0.390355358	0.55935123	0.80594086	1	NA	0.563953561	1	21	22	20	8	NA	19	0.40475016	24	0.32047536	0.728017506	0.565000648	24	0.4005942	0.660021882	0.556250809
Heart_hs_mf	LIGER UINMF HE	LIGER UINMF	HE	0.061453105	0.004063456	0.661477201	0.88330436	0.253789795	0.419311889	0.240326849	0.994412207	0.628774658	0.017283218	0.570706401	13	27	21	24	2	22	0.539057437	1	0.580836955	0.726577903	0.288812352	NA	0.268025492	0.388786659	0.437616462	0.007351257	1	NA	0.275444967	1	24	23	26	28	NA	25	0.393549541	25	0.372817583	0.627056929	0.525361191	25	0.465006115	0.533821162	0.506295143
Heart_hs_mf	LIGER HE	LIGER	HE	0.017380109	0.179757831	0.807403773	0.896672531	0.204339814	0.798449326	0.336560373	0.798599955	0.9116486	0.764569218	0.711314563	3	25	5	9	5	8	0.531738174	0.999522754	0.410981487	0.594180996	0.368602557	NA	0.238187941	0.114074059	0.069705986	0.165433046	0	NA	0.146850258	4	29	27	28	25	NA	27	0.37263598	26	0.421110812	0.581005193	0.517047441	27	0.481449057	0.476375803	0.478405105
Heart_hs_mf	LIGER SH	LIGER	SH	0.017001477	0.235109951	0.864495321	0.849919626	0.255200923	0.946781071	0	1	0.914078775	1	0.715214961	1	30	4	4	1	7	0.548157957	0.999879059	0.393617825	0.612362787	0.311444913	NA	0.305124472	0.085991262	0.120230365	0.052191296	0.746584893	NA	0.140884349	2	27	28	25	26	NA	28	0.370616594	27	0.44434546	0.573092508	0.521593689	26	0.496654337	0.466395871	0.478499257
Heart_hs_mf	LIGER O2O	LIGER	O2O	0.018547659	0.20013203	0.884978806	0.886291386	0.206435144	1	0.261829568	0.806897049	0.904154908	0.85122739	0.743220381	2	26	6	1	4	6	0.530638772	0.999818643	0.340449218	0.613561328	0.298949544	NA	0.233706142	0	0.123560924	0.027435246	0.619991595	NA	0.096175578	3	26	30	29	27	NA	29	0.354993499	28	0.439277005	0.556683501	0.509720903	28	0.499063249	0.445899716	0.467165129
Heart_hs_mf	LIGER UINMF SH	LIGER UINMF	SH	0.039063817	0.032245815	0.69865146	0.85388312	0.211725291	0.515895761	0.028532023	0.827844998	0.772475941	0.137152064	0.536187181	8	29	13	22	3	23	0.537173063	1	0.421640711	0.655142944	0.420683621	NA	0.260343693	0.131313559	0.239109788	0.268616987	1	NA	0.224846007	1	25	26	27	24	NA	26	0.349382476	29	0.367113901	0.606928068	0.511002401	29	0.450830922	0.508660085	0.48552842
Heart_hs_mf	LIGER UINMF O2O	LIGER UINMF	O2O	0.040194341	0.002784671	0.698182595	0.867315033	0.178087202	0.514677585	0.1252244	0.694644744	0.765219897	0.011844124	0.524941656	14	28	14	23	7	24	0.473309777	1	0.346925253	0.604350963	0.285101878	NA	0	0.010473895	0.097966748	0	1	NA	0.027110161	1	28	29	30	29	NA	30	0.226242759	30	0.357312768	0.541937574	0.468087652	30	0.445944793	0.427421968	0.434831098
Heart_mf_dr	scANVI HE	scANVI	HE	0.037924858	0.102991296	0.858889875	0.992384226	0.23225509	0.921487366	0.993175646	0.820812329	0.826785866	0.710289833	0.890565302	3	3	13	4	2	2	0.718910381	1	0.971524524	0.919161178	0.967507471	NA	1	1	1	1	1	NA	1	1	1	1	1	1	NA	1	0.956226121	1	0.444889069	0.915420711	0.727208054	1	0.530363512	0.894275889	0.748710938
Heart_mf_dr	scANVI SH	scANVI	SH	0.036158116	0.090901936	0.855058422	0.99401909	0.227719553	0.911693686	1	0.804783296	0.835489705	0.626914349	0.887991672	4	1	11	6	3	3	0.713456452	1	0.962522101	0.914574075	0.939829281	NA	0.973752955	0.990578197	0.99419232	0.955985621	1	NA	0.978627273	1	2	2	2	2	NA	2	0.942373033	2	0.440771424	0.906076382	0.719954399	3	0.528238796	0.882595477	0.740852805
Heart_mf_dr	scANVI O2O	scANVI	O2O	0.041250784	0.124419142	0.857092354	0.993529957	0.282957604	0.916892675	0.997958228	1	0.81040071	0.858069131	0.931312903	2	2	14	5	1	1	0.698716059	1	0.940813414	0.891549483	0.850268335	NA	0.902814788	0.967858206	0.96504114	0.81356412	1	NA	0.912319563	1	3	5	5	3	NA	3	0.919916899	3	0.459849968	0.876269458	0.709701662	2	0.543707675	0.845336823	0.724685164
Heart_mf_dr	SeuratV4 CCA SH	SeuratV4 CCA	SH	0.036443554	0.047643028	0.889605348	0.990934486	0.082700977	1	0.98712405	0.292273387	0.834083498	0.328574938	0.778370234	10	5	12	1	12	5	0.70329532	0.999525925	0.947853569	0.852421829	0.825926881	NA	0.92485249	0.975226328	0.915502053	0.774855882	0.911601424	NA	0.897609188	10	5	3	4	8	NA	4	0.849913606	4	0.409465479	0.865804705	0.683269014	4	0.499921091	0.8323744	0.699393076
Heart_mf_dr	SeuratV4 CCA HE	SeuratV4 CCA	HE	0.030772398	0.03140439	0.886349384	0.99215657	0.070765503	0.991677343	0.992225349	0.250092248	0.862022412	0.216583538	0.774004338	11	4	10	2	15	6	0.704389885	1	0.94315007	0.852641106	0.819421545	NA	0.930120085	0.970303715	0.915779677	0.764510974	1	NA	0.895178613	2	4	4	3	10	NA	5	0.846708903	5	0.402289649	0.863920521	0.679268172	5	0.495010964	0.829900651	0.695944776
Heart_mf_dr	SeuratV4 CCA O2O	SeuratV4 CCA	O2O	0.027726005	0.144998972	0.859359909	0.981963287	0.111047673	0.92268883	0.94967591	0.392453396	0.877030449	1	0.785462146	1	10	9	3	8	4	0.658910885	1	0.926471491	0.830165313	0.803789718	NA	0.711252313	0.95284816	0.887323327	0.739652948	1	NA	0.822769187	1	6	6	8	13	NA	6	0.807846371	6	0.425019169	0.843867481	0.676328156	20	0.495024218	0.804834352	0.680910298
Heart_mf_dr	SeuratV4 RPCA SH	SeuratV4 RPCA	SH	0.047475386	0	0.72188907	0.990877775	0.009924838	0.571295977	0.986887324	0.035075354	0.779735248	0	0.593248476	17	6	15	13	23	11	0.672690108	1	0.792609656	0.759424101	0.849978674	NA	0.777564849	0.81275034	0.797758666	0.813103496	1	NA	0.800294338	1	9	11	7	4	NA	8	0.717475993	7	0.354033414	0.814940508	0.63057767	21	0.442541767	0.768675635	0.638222088
Heart_mf_dr	SeuratV4 RPCA HE	SeuratV4 RPCA	HE	0.056944054	2.22E-16	0.710774349	0.99051156	0.004841779	0.542885343	0.985358647	0.017111324	0.733087918	1.53E-15	0.569610808	16	7	17	15	24	13	0.690011516	0.999737069	0.791328011	0.757635994	0.839152101	NA	0.860924157	0.811408989	0.795494764	0.795886876	0.950972564	NA	0.815928696	5	10	13	6	6	NA	7	0.717401541	8	0.352614348	0.815572938	0.630389502	11	0.440767935	0.769531905	0.638026317
Heart_mf_dr	SeuratV4 RPCA O2O	SeuratV4 RPCA	O2O	0.051469714	0	0.721448138	0.967284464	0.020602057	0.5701689	0.888402648	0.072809697	0.760057219	0	0.572859616	17	14	16	14	22	12	0.626389623	0.999681288	0.783371956	0.745517197	0.783415413	NA	0.554743674	0.803082299	0.78015129	0.707253345	0.940571388	NA	0.711307652	6	12	16	20	15	NA	16	0.655928438	9	0.352160875	0.787675095	0.613469407	9	0.440201093	0.734673547	0.616884566
Heart_mf_dr	Harmony HE	Harmony	HE	0.098697807	0	0.606348177	0.948760625	0.001566599	0.275958838	0.81107928	0.005536513	0.527388316	0	0.404990737	17	16	24	22	27	21	0.631673187	1	0.787646721	0.73949346	0.810879064	NA	0.580170837	0.807556206	0.772524704	0.75092656	1	NA	0.727794577	1	13	15	18	12	NA	13	0.598673041	10	0.331074642	0.793938486	0.608792949	12	0.413843302	0.742423108	0.610991186
Heart_mf_dr	Scanorama SH	Scanorama	SH	0.094211541	4.44E-16	0.633831854	0.826067	0.070263682	0.346210593	0.298923869	0.248318763	0.549489878	3.06E-15	0.360735775	15	25	22	20	16	25	0.643690184	0.999835996	0.806652013	0.725332693	0.779442771	NA	0.638002657	0.827446864	0.754595914	0.700935975	0.969418929	NA	0.730245352	3	14	8	14	16	NA	12	0.582441522	11	0.324874816	0.790990731	0.604544365	19	0.406093519	0.738779415	0.605705057
Heart_mf_dr	fastMNN HE	fastMNN	HE	0.138882329	2.22E-16	0.544078553	0.958848545	0.027072364	0.116789803	0.853188905	0.095676395	0.329419526	1.53E-15	0.348768658	16	15	26	27	21	26	0.64950589	1	0.745226662	0.717791142	0.81299749	NA	0.665990755	0.763159998	0.745047641	0.754295321	1	NA	0.732123429	2	15	21	11	11	NA	11	0.57878152	12	0.333776358	0.785104237	0.604573085	7	0.417220448	0.731380296	0.605716357
Heart_mf_dr	scVI HE	scVI	HE	0.003494379	0.030238325	0.810976749	0.982584404	0.040240573	0.799015355	0.952268616	0.142214141	0.996407397	0.208541649	0.722476377	12	9	2	11	18	8	0.536047	0.998126467	0.49783043	0.61623367	0.75364997	NA	0.119969632	0.504238753	0.616466857	0.659919778	0.65065126	NA	0.475148755	16	23	26	28	18	NA	25	0.574079804	13	0.373506886	0.680377507	0.557629259	13	0.459324026	0.600940268	0.544293771
Heart_mf_dr	fastMNN SH	fastMNN	SH	0.143683356	2.22E-16	0.537352552	0.979086454	0.037053817	0.099597293	0.937667255	0.130951834	0.305767299	1.53E-15	0.36849592	16	11	27	28	19	24	0.647717533	0.999674928	0.74669336	0.716844172	0.765041596	NA	0.657384281	0.764695022	0.743848692	0.678034957	0.939385405	NA	0.710990738	7	16	20	13	17	NA	17	0.573992811	14	0.339435236	0.775194318	0.600890685	8	0.424294045	0.719074165	0.601162117
Heart_mf_dr	LIGER HE	LIGER	HE	0.01771884	0.082682875	0.82239849	0.767350183	0.119080327	0.828210769	0.053824453	0.420841586	0.926330682	0.570230766	0.557301873	5	29	7	8	6	14	0.632801753	0.995822698	0.749016339	0.621682367	0.548460113	NA	0.585602065	0.767126218	0.623365392	0.333623008	0.221078567	NA	0.577429171	19	22	17	17	25	NA	22	0.569378251	15	0.361846143	0.709556654	0.57047245	14	0.43163696	0.637990143	0.55544887
Heart_mf_dr	Harmony SH	Harmony	SH	0.096414632	0	0.597666853	0.92285495	0.003781818	0.253768275	0.702942189	0.013365317	0.538636363	0	0.377178036	17	18	23	24	25	22	0.617119908	1	0.747990592	0.706884589	0.819945443	NA	0.510133156	0.766052686	0.731238975	0.765344087	1	NA	0.693192226	2	19	18	22	9	NA	18	0.56678655	16	0.324143651	0.778388107	0.596690324	10	0.405179563	0.722985133	0.595862905
Heart_mf_dr	LIGER O2O	LIGER	O2O	0.012640929	0.068034152	0.812451032	0.805680926	0.151910257	0.802783808	0.213827041	0.536865789	0.951346977	0.469204373	0.626205904	6	27	4	10	4	10	0.605130001	0.994637069	0.74744012	0.549892242	0.560514624	NA	0.452431705	0.765476571	0.532472714	0.352792318	0	NA	0.525793327	20	28	19	25	23	NA	24	0.565958358	17	0.370143459	0.691522811	0.562971071	15	0.445670786	0.615744247	0.547714863
Heart_mf_dr	Scanorama HE	Scanorama	HE	0.091975195	4.44E-16	0.640382548	0.822879317	0.035860224	0.362954995	0.285617639	0.126733558	0.560507224	3.06E-15	0.333953354	15	26	21	18	20	27	0.652919874	0.999815988	0.812247947	0.714238159	0.730191277	NA	0.682420557	0.833303485	0.740549249	0.622615323	0.965688219	NA	0.719722153	4	17	7	9	19	NA	14	0.565414634	18	0.318219457	0.781882649	0.596417372	6	0.397774321	0.727399314	0.595549317
Heart_mf_dr	LIGER SH	LIGER	SH	0.014443936	0.054075154	0.806190652	0.79160169	0.080811456	0.786781484	0.155056614	0.285595632	0.942464479	0.372934739	0.542474552	8	28	5	12	13	16	0.642873657	0.998661217	0.72105403	0.586761864	0.540829249	NA	0.634073119	0.737861278	0.579152931	0.321488264	0.750363473	NA	0.568143898	15	25	23	15	26	NA	23	0.55787616	19	0.349424577	0.698036003	0.558591433	17	0.423261933	0.6228797	0.543032593
Heart_mf_dr	unintegrated O2O	unintegrated	O2O	0.15359306	0	0.574041936	0.944321071	7.38E-04	0.193379999	0.792547415	0.002606971	0.256947203	0	0.311370397	17	17	28	25	28	28	0.625628233	1	0.791744439	0.752988713	0.791886901	NA	0.551079484	0.811844816	0.789610894	0.720724865	1	NA	0.718315015	2	11	12	21	14	NA	15	0.555537168	20	0.334538746	0.792449657	0.609285293	16	0.418173432	0.740562072	0.611606616
Heart_mf_dr	Harmony O2O	Harmony	O2O	0.086177188	2.22E-16	0.639528885	0.988849855	0.003136255	0.360772924	0.978422254	0.011083832	0.589071069	1.53E-15	0.48483752	16	8	20	19	26	18	0.583343633	0.999581448	0.742470904	0.709682362	0.690414973	NA	0.347584764	0.760275862	0.734781205	0.559362296	0.921954674	NA	0.600501032	9	18	22	26	20	NA	21	0.554235627	21	0.343538436	0.745098664	0.584474573	18	0.429423045	0.681477968	0.580655999
Heart_mf_dr	fastMNN O2O	fastMNN	O2O	0.131845005	4.44E-16	0.547063857	0.972231513	0.077280904	0.124420616	0.909052931	0.273118315	0.364088858	3.06E-15	0.41767018	15	13	25	26	14	20	0.642756806	0.999496872	0.712362776	0.68238677	0.559825302	NA	0.633510773	0.728765139	0.70022256	0.351696144	0.906184211	NA	0.603548654	11	21	24	16	24	NA	20	0.529197264	22	0.345684256	0.719365705	0.569893125	22	0.43210532	0.649332913	0.562441876
Heart_mf_dr	Scanorama O2O	Scanorama	O2O	0.083438481	6.66E-16	0.677388796	0.754455821	0.125747841	0.457547647	0	0.444405236	0.602563289	4.59E-15	0.376129043	14	30	19	16	5	23	0.610402532	0.998793994	0.789998801	0.691014279	0.611970207	NA	0.477805769	0.810017857	0.711145753	0.434617953	0.775121796	NA	0.608396833	14	20	14	24	21	NA	19	0.515489717	23	0.328206188	0.740435962	0.575544053	23	0.410257735	0.675846455	0.569610967
Heart_mf_dr	unintegrated HE	unintegrated	HE	0.205749264	0	0.498388403	0.85909956	0	0	0.436810446	0	0	0	0.109202612	17	22	30	30	29	30	0.652462229	1	0.803104565	0.77388732	0.837662072	NA	0.680218142	0.823734157	0.816070387	0.793517404	1	NA	0.778385022	1	7	9	10	7	NA	9	0.510712058	24	0.312647445	0.813423237	0.61311292	24	0.390809307	0.766779047	0.616391151
Heart_mf_dr	unintegrated SH	unintegrated	SH	0.204802298	0	0.50566506	0.859442428	0	0.018600056	0.438241669	0	0.004665222	0	0.115376737	17	21	29	29	29	29	0.647910923	1	0.799529126	0.770192788	0.8437888	NA	0.658314971	0.819992155	0.811392782	0.803260241	1	NA	0.773240037	1	8	10	12	5	NA	10	0.510094717	25	0.313981957	0.812284327	0.612963379	25	0.392477447	0.765355409	0.616204224
Heart_mf_dr	LIGER UINMF SH	LIGER UINMF	SH	0.021964201	6.66E-16	0.627457621	0.906103573	0.094782039	0.329917247	0.633017541	0.334969049	0.905415939	4.59E-15	0.550829944	14	19	8	21	10	15	0.615720889	0.999394775	0.507202741	0.601513749	0.501179746	NA	0.503400374	0.514047676	0.597830129	0.258436878	0.887146519	NA	0.468428764	12	24	25	23	29	NA	27	0.501389236	26	0.330061487	0.64500238	0.519026023	26	0.412576859	0.556404282	0.498873312
Heart_mf_dr	LIGER UINMF O2O	LIGER UINMF	O2O	0.057390418	6.66E-16	0.604744814	0.874539815	0.116551153	0.27186044	0.501262127	0.411903237	0.730888906	4.59E-15	0.478978677	14	20	18	23	7	19	0.626785978	0.999650287	0.475630318	0.585143123	0.505044988	NA	0.556651135	0.481004443	0.577103461	0.264583458	0.934790636	NA	0.469835624	8	26	27	19	28	NA	26	0.473492845	27	0.33064524	0.638450939	0.515328659	27	0.41330655	0.548151102	0.494213281
Heart_mf_dr	scVI O2O	scVI	O2O	0.002765138	0.053518585	0.822049733	0.972802771	0.063691454	0.827319301	0.911437513	0.225091864	1	0.369096304	0.740962169	9	12	1	9	17	7	0.511118256	0.99599139	0.327838924	0.459090639	0.594696234	NA	0	0.326328152	0.417509816	0.407148556	0.252533696	NA	0.287746631	18	29	29	30	22	NA	29	0.469032846	28	0.382965536	0.577747089	0.499834468	28	0.465327274	0.473186013	0.470042518
Heart_mf_dr	LIGER UINMF HE	LIGER UINMF	HE	0.016678905	0.006713138	0.644721312	0.82925281	0.102600878	0.374045425	0.312222274	0.362601593	0.931453915	0.046297831	0.495080802	13	24	6	17	9	17	0.57816737	0.999023892	0.471584127	0.580441136	0.527684202	NA	0.322673989	0.476769759	0.571150328	0.300584763	0.81798987	NA	0.41779471	13	27	28	27	27	NA	28	0.448709146	29	0.319993409	0.631380145	0.506825451	29	0.398313476	0.539469209	0.483006916
Heart_mf_dr	scVI SH	scVI	SH	0.0035293	0.058123604	0.849879669	0.844449541	0.083556862	0.898456138	0.375657419	0.295298167	0.996235363	0.400855285	0.641411772	7	23	3	7	11	9	0.529838493	0.998099119	0.016036178	0.1293272	0.338663195	NA	0.090091179	0	0	0	0.645551787	NA	0.022522795	17	30	30	29	30	NA	30	0.270078386	30	0.367907795	0.402392837	0.38859882	30	0.445353843	0.253466267	0.330221297
Heart_mf_mm	SeuratV4 CCA HE	SeuratV4 CCA	HE	0.096681312	0.006283018	0.80405646	0.950205619	0.303158154	0.949231649	0.955373867	0.805841826	0.52016804	0.099478104	0.807653845	10	5	16	5	5	2	0.712959096	1	0.949591213	0.914325003	0.61718846	NA	0.972268823	0.973727746	0.961924228	0.792590161	1	NA	0.92512774	1	3	4	2	11	NA	1	0.878138182	1	0.432076913	0.838812754	0.676118418	2	0.538525386	0.798515943	0.69451972
Heart_mf_mm	SeuratV4 CCA SH	SeuratV4 CCA	SH	0.09914174	0.008459705	0.805316807	0.953233195	0.293347912	0.952574426	0.966448024	0.749739519	0.507446862	0.133941288	0.794052208	8	3	17	4	7	3	0.710282683	1	0.930274372	0.893563245	0.617646706	NA	0.960968312	0.94919979	0.926485984	0.79371175	1	NA	0.907591459	1	6	6	3	9	NA	2	0.862175759	2	0.431899872	0.830353401	0.670971989	5	0.537759913	0.787941751	0.687869016
Heart_mf_mm	SeuratV4 CCA O2O	SeuratV4 CCA	O2O	0.099212611	0.004512242	0.796820575	0.942155902	0.319108149	0.930040144	0.925929895	0.897055837	0.507080437	0.071441671	0.815026578	12	8	18	6	3	1	0.719526947	1	0.952515305	0.910936098	0.550586959	NA	1	0.977440672	0.956139707	0.629578198	1	NA	0.890789644	1	4	3	1	15	NA	4	0.860484418	3	0.432361896	0.826713062	0.668972595	3	0.539324309	0.783391327	0.68576452
Heart_mf_mm	scANVI SH	scANVI	SH	0.086397155	0.009152431	0.791828708	0.948603171	0.290435995	0.916800375	0.949512486	0.733087	0.573340331	0.144909109	0.793185048	7	7	15	7	8	4	0.685656235	1	0.970281766	0.936631977	0.554110428	NA	0.85698903	1	1	0.638202142	1	NA	0.873797793	1	1	1	10	14	NA	8	0.841552695	4	0.425283492	0.829336081	0.667715045	6	0.529316257	0.786670101	0.683728564
Heart_mf_mm	scANVI HE	scANVI	HE	0.083741527	0.007336948	0.775029468	0.922206076	0.278690389	0.872244286	0.852958129	0.665916829	0.587070756	0.116164833	0.7445475	9	9	13	8	9	7	0.679950491	1	0.936002495	0.90087336	0.617540789	NA	0.832897892	0.956473193	0.938963619	0.793452512	1	NA	0.880446804	1	5	5	12	10	NA	6	0.826087083	5	0.413400881	0.826873427	0.661484409	7	0.514916865	0.783591784	0.676121816
Heart_mf_mm	scANVI O2O	scANVI	O2O	0.078858407	0.005234361	0.765280434	0.903289029	0.27578385	0.846387235	0.783764025	0.649295065	0.612318004	0.082874881	0.722941082	11	16	11	9	10	8	0.697219148	1	0.963011278	0.927849531	0.570680492	NA	0.905810664	0.990768149	0.985009244	0.678758565	1	NA	0.890086655	1	2	2	7	12	NA	5	0.823228426	6	0.405689216	0.83175209	0.66132694	8	0.50580293	0.789690112	0.676135239
Heart_mf_mm	SeuratV4 RPCA O2O	SeuratV4 RPCA	O2O	0.076878484	4.44E-16	0.653128274	0.949111706	0.253894005	0.548929647	0.95137259	0.524112546	0.622554818	7.03E-15	0.6617424	14	6	10	15	13	10	0.700388014	1	0.894480884	0.878998548	0.637565184	NA	0.919190442	0.903750273	0.901625505	0.842463659	1	NA	0.89175747	1	7	8	5	4	NA	3	0.799751442	7	0.386602494	0.822286526	0.648012913	4	0.483253117	0.777858158	0.660016141
Heart_mf_mm	SeuratV4 RPCA SH	SeuratV4 RPCA	SH	0.080891656	4.44E-16	0.644764629	0.954265571	0.222668502	0.526747019	0.970224214	0.34554175	0.601805471	7.03E-15	0.611079614	14	2	12	16	15	14	0.694435537	1	0.88282634	0.868022694	0.625366444	NA	0.894057531	0.888951677	0.882890821	0.812606364	1	NA	0.869626598	1	9	11	8	7	NA	9	0.766207804	8	0.380518072	0.814130203	0.64068535	10	0.47564759	0.767662754	0.650856688
Heart_mf_mm	SeuratV4 RPCA HE	SeuratV4 RPCA	HE	0.084062763	2.22E-16	0.642674099	0.95183453	0.216024217	0.521202374	0.961332038	0.307544754	0.585409863	3.52E-15	0.593872257	15	4	14	17	17	16	0.69434689	1	0.886824232	0.876153544	0.631921757	NA	0.893683241	0.894028082	0.896769368	0.828650966	1	NA	0.878282914	1	8	10	9	5	NA	7	0.764518651	9	0.378919122	0.817849285	0.64227722	9	0.473648902	0.772311606	0.652846524
Heart_mf_mm	scVI HE	scVI	HE	0.006137891	0.018606188	0.818007933	0.962406004	0.192993675	0.986234696	1	0.175838874	0.988305691	0.294589077	0.787594815	6	1	3	2	22	5	0.557709236	0.999113614	0.793837724	0.767137432	0.70192952	NA	0.316763467	0.775956553	0.710689773	1	0.674590744	NA	0.700852448	5	23	23	23	1	NA	19	0.735549395	10	0.399630338	0.763945505	0.618219438	1	0.494886376	0.705153478	0.621046637
Heart_mf_mm	scVI O2O	scVI	O2O	0.004261129	0.020455983	0.80636519	0.898787306	0.184680752	0.955355021	0.767297779	0.12829936	0.998009136	0.323876605	0.712240324	5	17	2	3	24	9	0.550637376	0.998931622	0.849633034	0.803569606	0.540799083	NA	0.286904231	0.846803795	0.772875849	0.605621667	0.607778137	NA	0.628051385	7	22	17	25	17	NA	23	0.661726961	11	0.382910072	0.748714144	0.602392515	13	0.473523594	0.686159775	0.601105303
Heart_mf_mm	Harmony O2O	Harmony	O2O	0.189160033	2.22E-16	0.562182118	0.906172693	0.199154104	0.307716066	0.794311789	0.211068821	0.042024285	3.52E-15	0.33878024	15	15	27	22	20	23	0.69769226	1	0.868496998	0.864015797	0.542372135	NA	0.907808265	0.870756701	0.876051448	0.609471826	1	NA	0.81602206	1	11	12	6	16	NA	11	0.625125332	12	0.37133379	0.794515438	0.625242779	15	0.464167237	0.743144298	0.631553474
Heart_mf_mm	Harmony HE	Harmony	HE	0.178691406	2.22E-16	0.55226165	0.911876478	0.194533768	0.281404326	0.815174891	0.184646282	0.096150341	3.52E-15	0.34434396	15	14	22	23	21	22	0.677216128	1	0.86507821	0.863383237	0.53982284	NA	0.821352699	0.866415624	0.874971731	0.603232243	1	NA	0.791493074	1	12	14	14	18	NA	15	0.612633429	13	0.367472661	0.789100083	0.620449114	12	0.459340826	0.736375104	0.625561392
Heart_mf_mm	Harmony SH	Harmony	SH	0.180937872	2.22E-16	0.550389105	0.882363529	0.190475339	0.276437833	0.70722347	0.161437143	0.084535415	3.52E-15	0.307408465	15	21	24	24	23	24	0.677355289	1	0.865394506	0.864121673	0.557368816	NA	0.821940277	0.866817247	0.876232168	0.646177279	1	NA	0.802791743	1	10	13	13	13	NA	13	0.604638432	14	0.360833169	0.792848057	0.620042102	14	0.451041461	0.741060071	0.625052627
Heart_mf_mm	fastMNN SH	fastMNN	SH	0.178301864	2.22E-16	0.74210839	0.896099888	0.225386638	0.784928763	0.75746784	0.361086087	0.098164396	3.52E-15	0.500411771	15	19	19	10	14	19	0.629684085	1	0.897020526	0.859271932	0.39020781	NA	0.620660032	0.906975037	0.867954145	0.237038696	1	NA	0.658156977	1	13	7	20	25	NA	21	0.595058895	15	0.408379356	0.755236871	0.616493865	20	0.510474195	0.694046088	0.620617331
Heart_mf_mm	unintegrated O2O	unintegrated	O2O	0.197288032	0	0.448601327	0.916586616	0.16395913	0.006469366	0.832403468	0.009797617	0	0	0.212167613	16	12	30	28	27	26	0.66581291	1	0.839515433	0.843153129	0.681581342	NA	0.773205342	0.833956764	0.840440961	0.950196372	1	NA	0.84944986	1	16	19	16	3	NA	10	0.594536961	16	0.345287021	0.806012563	0.621722346	16	0.431608777	0.757515704	0.627152933
Heart_mf_mm	fastMNN O2O	fastMNN	O2O	0.181401299	2.22E-16	0.731648627	0.896076485	0.207118101	0.757186669	0.757382235	0.256612915	0.082139353	3.52E-15	0.463330293	15	20	25	12	18	21	0.637667177	1	0.893408655	0.854601929	0.391633394	NA	0.654366725	0.902388789	0.859982917	0.240527915	1	NA	0.664316586	1	14	9	19	24	NA	20	0.583922069	17	0.403248902	0.755462231	0.614576899	18	0.504061128	0.694327789	0.618221124
Heart_mf_mm	fastMNN HE	fastMNN	HE	0.178579397	2.22E-16	0.738801552	0.896399129	0.221540614	0.776158144	0.75856239	0.339091643	0.096729465	3.52E-15	0.49263541	15	18	21	11	16	20	0.628102476	0.999881618	0.85599483	0.835753149	0.386420212	NA	0.613982066	0.854881816	0.827809936	0.227768276	0.956539868	NA	0.631110524	2	18	16	21	26	NA	22	0.575720478	18	0.407064138	0.741230457	0.60756393	19	0.508830173	0.676567667	0.609472669
Heart_mf_mm	unintegrated HE	unintegrated	HE	0.195627154	0	0.446279265	0.917181374	0.162357017	3.11E-04	0.834578949	6.36E-04	0.008587256	0	0.211028093	16	11	29	29	29	27	0.650342196	1	0.858649088	0.847744872	0.626712183	NA	0.70788396	0.858252115	0.848278607	0.815900157	1	NA	0.80757871	1	15	15	17	6	NA	12	0.568958463	19	0.344288962	0.796689668	0.615729385	21	0.430361202	0.745862085	0.619661732
Heart_mf_mm	unintegrated SH	unintegrated	SH	0.193463113	0	0.446162145	0.919464247	0.162245885	0	0.842929163	0	0.019776022	0	0.215676296	16	10	28	30	30	25	0.649662569	1	0.838601342	0.840935504	0.623371575	NA	0.705014397	0.832796077	0.836655697	0.80772378	1	NA	0.795547488	1	17	20	18	8	NA	14	0.563599011	20	0.344267078	0.790514198	0.61201535	11	0.430333848	0.738142747	0.615019187
Heart_mf_mm	scVI SH	scVI	SH	0.003876072	0.042532261	0.823197946	0.916074349	0.201795162	1	0.830529713	0.226172366	1	0.673407107	0.76417552	2	13	1	1	19	6	0.554234203	0.997276089	0.1827379	0.350774552	0.685199544	NA	0.302090973	0	0	0.95905218	0	NA	0.315285788	9	30	30	24	2	NA	29	0.494841681	21	0.397495158	0.554044457	0.491424738	17	0.486235882	0.44323655	0.460436283
Heart_mf_mm	Scanorama O2O	Scanorama	O2O	0.178526649	4.44E-16	0.57502839	0.689014982	0.173134439	0.341787822	0	0.062268898	0.097002189	7.03E-15	0.125264727	14	30	20	20	25	29	0.702769011	1	0.828457209	0.811851094	0.441601121	NA	0.929243631	0.819915356	0.78701152	0.362827521	1	NA	0.724749507	1	20	21	4	22	NA	16	0.484955595	22	0.323140892	0.756935687	0.583417769	23	0.403926115	0.696169609	0.579272211
Heart_mf_mm	Scanorama SH	Scanorama	SH	0.185707942	4.44E-16	0.569750672	0.706800032	0.165620654	0.327789899	0.065053528	0.019299452	0.059872672	7.03E-15	0.118003888	14	29	26	21	26	30	0.674240693	1	0.846039716	0.822588383	0.472970162	NA	0.808789641	0.842241105	0.805338997	0.439605505	1	NA	0.723993812	1	19	18	15	19	NA	17	0.481597842	23	0.32557586	0.763167791	0.588131018	22	0.406969825	0.703959739	0.585163773
Heart_mf_mm	LIGER UINMF HE	LIGER UINMF	HE	0.046643719	4.44E-16	0.528904626	0.855795036	0.332565388	0.219455238	0.610042179	0.974014403	0.778877962	7.03E-15	0.645597446	14	22	8	25	2	11	0.547620907	1	0.455716943	0.623402339	0.450981952	NA	0.274167915	0.346620748	0.465348352	0.385787778	1	NA	0.367981198	1	29	29	26	21	NA	25	0.479027697	24	0.352781754	0.615544428	0.510439359	24	0.440977192	0.519430535	0.488049198
Heart_mf_mm	Scanorama HE	Scanorama	HE	0.180609096	4.44E-16	0.576110768	0.713727532	0.162599819	0.344658578	0.09039269	0.002024057	0.086235291	7.03E-15	0.130827654	14	28	23	19	28	28	0.682894558	1	0.821390159	0.809079536	0.457380695	NA	0.845328511	0.810941824	0.782280748	0.401449164	1	NA	0.710000062	1	21	22	11	20	NA	18	0.478331099	25	0.326609443	0.75414899	0.583133171	25	0.408261804	0.692686237	0.578916464
Heart_mf_mm	LIGER O2O	LIGER	O2O	0.036357317	0.038980673	0.683134472	0.719203569	0.337109319	0.628514127	0.110422745	1	0.832061861	0.617175338	0.642749683	4	27	6	13	1	12	0.48268699	0.999492626	0.679005558	0.691883602	0.328882737	NA	0	0.630146053	0.582239015	0.08694117	0.813733133	NA	0.32483156	4	24	24	30	29	NA	28	0.451998809	26	0.36295707	0.636390303	0.52701701	26	0.443951169	0.545614722	0.504949301
Heart_mf_mm	LIGER HE	LIGER	HE	0.031701223	0.039967408	0.676343687	0.819128249	0.259720536	0.610503145	0.475923701	0.557433014	0.856135311	0.63279817	0.624998793	3	24	5	14	12	13	0.489208935	0.999067967	0.582528791	0.644144591	0.418186912	NA	0.027537352	0.507642696	0.5007533	0.305519561	0.657832748	NA	0.335363227	6	26	26	29	23	NA	27	0.451217453	27	0.365372221	0.626627439	0.522125352	27	0.446723424	0.533517307	0.498799754
Heart_mf_mm	LIGER UINMF O2O	LIGER UINMF	O2O	0.044345172	4.44E-16	0.506200926	0.779054674	0.307852092	0.159238939	0.329343999	0.832685275	0.790762164	7.03E-15	0.528007594	14	25	7	26	4	17	0.604530031	1	0.525612898	0.627979259	0.353088008	NA	0.514453063	0.435372572	0.473160697	0.146185311	1	NA	0.39229291	1	28	27	22	28	NA	24	0.446578784	28	0.327490573	0.622242039	0.504341453	28	0.409363216	0.527802549	0.480426816
Heart_mf_mm	LIGER SH	LIGER	SH	0.030240362	0.063159804	0.618302051	0.768105562	0.297028966	0.456561169	0.289294725	0.77079054	0.86368842	1	0.595083714	1	26	4	18	6	15	0.514851906	0.998919884	0.645507205	0.647168907	0.293361342	NA	0.135808657	0.587610831	0.505915504	0	0.603468773	NA	0.307333748	8	25	25	28	30	NA	30	0.422433734	29	0.355367349	0.619961849	0.514124049	29	0.428419235	0.52522234	0.486501098
Heart_mf_mm	LIGER UINMF SH	LIGER UINMF	SH	0.050903689	8.88E-16	0.47124809	0.849847188	0.268670118	0.066534651	0.588286349	0.608613423	0.75685259	1.41E-14	0.505071753	13	23	9	27	11	18	0.540431936	0.999700248	0.501416507	0.633373792	0.381264563	NA	0.243814205	0.404648707	0.482368625	0.215149454	0.889955245	NA	0.336495248	3	27	28	27	27	NA	26	0.40392585	30	0.328133817	0.611237409	0.497995972	30	0.410167271	0.514121699	0.472539928
Heart_mf_xl	scANVI O2O	scANVI	O2O	0.076956988	0.020173076	0.891190234	0.968079956	0.219350517	0.983060828	1	1	0.676797531	0.115558306	0.91496459	9	1	17	3	1	1	0.660783857	0.999695531	0.940295331	0.908633797	0.768060288	NA	0.983804838	1	1	1	0.996822614	NA	0.99595121	2	1	1	2	1	NA	1	0.963556562	1	0.435150154	0.855493761	0.687356318	1	0.538894424	0.819443318	0.70722376
Heart_mf_xl	scANVI SH	scANVI	SH	0.069515562	0.03228016	0.898600757	0.959480693	0.20858079	1	0.97020172	0.950868064	0.708877063	0.184911838	0.907486712	8	2	15	1	2	2	0.660110563	0.999755319	0.894177476	0.885432804	0.677887176	NA	0.980248849	0.933947198	0.95994407	0.813073716	1	NA	0.921803458	1	2	2	3	8	NA	3	0.91607676	2	0.433691592	0.823472668	0.667560238	4	0.53404445	0.779402005	0.681258983
Heart_mf_xl	scANVI HE	scANVI	HE	0.076400331	0.037584389	0.898485324	0.95458059	0.19943121	0.99973614	0.953221818	0.909127309	0.679197245	0.215296281	0.885320628	7	5	16	2	3	3	0.663850263	0.999439687	0.886584091	0.870494795	0.699768607	NA	1	0.923071491	0.934153973	0.858433298	0.983226117	NA	0.92891469	8	3	3	1	5	NA	2	0.911477065	3	0.433296369	0.824027489	0.667735041	3	0.532224364	0.780174439	0.680994409
Heart_mf_xl	SeuratV4 CCA O2O	SeuratV4 CCA	O2O	0.068873262	0.008384583	0.749480019	0.948263832	0.089307583	0.659135786	0.931332901	0.406738817	0.71164598	0.048029769	0.677213371	10	7	14	9	8	7	0.555080637	0.999271289	0.760401719	0.804312656	0.624987531	NA	0.425535337	0.742345411	0.819892175	0.703414264	0.974276821	NA	0.672796797	17	6	6	18	12	NA	6	0.674563426	4	0.372861856	0.748810766	0.598431202	2	0.463981174	0.686195636	0.597309851
Heart_mf_xl	SeuratV4 CCA SH	SeuratV4 CCA	SH	0.056428629	0.004227778	0.734754602	0.952012939	0.066301123	0.625476028	0.944324359	0.301782406	0.765294034	0.024218166	0.659219207	12	6	9	11	10	9	0.558761753	0.999379542	0.766824434	0.818840022	0.598105918	NA	0.444977079	0.751544415	0.844973308	0.647689449	0.980029762	NA	0.672296063	12	4	4	13	14	NA	7	0.66706532	5	0.362745014	0.748382334	0.594127406	5	0.452374323	0.685633032	0.592329548
Heart_mf_xl	SeuratV4 CCA HE	SeuratV4 CCA	HE	0.05988547	0.005195265	0.735763105	0.956580637	0.070927609	0.627781293	0.960152406	0.322888624	0.750391803	0.029760258	0.665303532	11	4	11	10	9	8	0.558678083	0.999447365	0.766227866	0.817507635	0.579455427	NA	0.444535177	0.750689973	0.842672974	0.609027514	0.983634157	NA	0.66173141	7	5	5	14	15	NA	9	0.663160258	6	0.365670417	0.744263275	0.592826132	10	0.455789205	0.680467253	0.590596034
Heart_mf_xl	SeuratV4 RPCA HE	SeuratV4 RPCA	HE	0.058398489	0	0.618333807	0.957619323	0.020853692	0.359358228	0.963751674	0.094449371	0.756802088	0	0.54359034	15	3	10	17	21	11	0.557387155	0.999374796	0.652088211	0.751106895	0.555396211	NA	0.437717163	0.587212208	0.728033768	0.559153448	0.979777568	NA	0.578029147	13	9	14	16	19	NA	15	0.564253624	7	0.331041062	0.703070654	0.554258817	18	0.413801328	0.628994618	0.542917302
Heart_mf_xl	SeuratV4 RPCA SH	SeuratV4 RPCA	SH	0.06191691	0	0.622579105	0.928530604	0.008361466	0.369062245	0.862953059	0.037459323	0.74163439	0	0.502777254	15	9	12	16	23	13	0.556769319	0.999424839	0.627140177	0.743435861	0.542496855	NA	0.434454076	0.551480113	0.714789921	0.532413451	0.982437049	NA	0.55828439	9	16	20	17	20	NA	17	0.536081536	8	0.324277617	0.69385341	0.546023093	19	0.405347021	0.617460553	0.53261514
Heart_mf_xl	SeuratV4 RPCA O2O	SeuratV4 RPCA	O2O	0.065286292	0	0.601663631	0.915297703	0.006533313	0.321253088	0.817098231	0.029119215	0.727109191	0	0.473644931	15	10	13	18	24	15	0.544009633	0.999392131	0.64441726	0.745928998	0.577317165	NA	0.367064045	0.576225403	0.71909426	0.604594959	0.980698821	NA	0.566744667	10	13	16	23	16	NA	16	0.529504773	9	0.317756188	0.702213038	0.548430298	20	0.397195234	0.627918264	0.535629052
Heart_mf_xl	scVI O2O	scVI	O2O	0.001984351	0.086568662	0.854107152	0.905664017	0.044326007	0.898295314	0.783715456	0.201531028	1	0.49589501	0.72088545	4	12	1	5	14	5	0.519194398	0.990422379	0.360087127	0.515103164	0.688583199	NA	0.236002862	0.168990469	0.320579266	0.835246266	0.504012251	NA	0.390204716	27	27	28	27	7	NA	25	0.522477009	10	0.378530038	0.614678053	0.520218847	11	0.451520382	0.520741972	0.493053336
Heart_mf_xl	unintegrated SH	unintegrated	SH	0.214818909	0	0.463143149	0.879269368	2.78E-04	0.004619226	0.692252366	5.83E-04	0.082483186	0	0.194984495	15	16	26	27	29	26	0.544028752	0.999538204	0.729070213	0.770273745	0.760723112	NA	0.367165017	0.697470519	0.761124852	0.984790245	0.988461669	NA	0.702637658	5	7	8	22	2	NA	4	0.499576393	11	0.311501928	0.760726805	0.581036854	8	0.389377411	0.701023955	0.576365337
Heart_mf_xl	unintegrated O2O	unintegrated	O2O	0.19079081	0	0.502989468	0.876288541	1.50E-04	0.095701018	0.681923166	0	0.186066857	0	0.24092276	15	19	24	25	30	25	0.560206685	0.998999769	0.625179269	0.746914443	0.740877944	NA	0.45260846	0.548671581	0.720795605	0.943651779	0.959847201	NA	0.666431856	19	12	21	12	4	NA	8	0.496228218	12	0.314043839	0.734435622	0.566278909	15	0.392554799	0.668294585	0.557998671
Heart_mf_xl	Harmony SH	Harmony	SH	0.190756952	0	0.561137132	0.886027547	0.026272741	0.228616522	0.715670899	0.119171295	0.186212818	0	0.312417883	15	15	23	22	19	23	0.566059284	0.999539262	0.707670494	0.749712582	0.569684313	NA	0.483518846	0.666820539	0.725626522	0.588772274	0.988517879	NA	0.616184545	4	10	9	11	17	NA	12	0.494677881	13	0.332838875	0.718533187	0.564255462	14	0.416048593	0.648281668	0.555388438
Heart_mf_xl	unintegrated HE	unintegrated	HE	0.215478591	0	0.461795517	0.872027055	3.88E-04	0.001538771	0.667156206	0.001086106	0.079639337	0	0.187355105	15	20	27	29	28	27	0.542969357	0.999390678	0.732416258	0.753955015	0.760585978	NA	0.361569847	0.702262929	0.732950975	0.98450597	0.980621571	NA	0.69532243	11	8	7	24	3	NA	5	0.4921355	14	0.309937923	0.757863457	0.578693244	7	0.387422404	0.697481652	0.573457953
Heart_mf_xl	scVI SH	scVI	SH	0.002181671	0.055108099	0.849185734	0.932023259	0.037950891	0.887045805	0.875055851	0.172447492	0.999149368	0.315678102	0.733424629	6	8	2	6	16	4	0.522712477	0.992143578	0.262209301	0.399796375	0.689523252	NA	0.254583525	0.028803884	0.121504996	0.837194969	0.595483272	NA	0.310521844	25	29	29	26	6	NA	26	0.479682958	15	0.375289931	0.573276996	0.49408217	17	0.455335389	0.468560351	0.463270366
Heart_mf_xl	Harmony HE	Harmony	HE	0.197260318	2.22E-16	0.551980026	0.908782121	0.014198021	0.20768496	0.79452035	0.064085926	0.158177204	1.27E-15	0.30611711	14	11	25	24	22	24	0.568998113	0.99925459	0.658539358	0.735702109	0.555642867	NA	0.499040216	0.596451933	0.701437793	0.559664759	0.973389341	NA	0.589148675	18	17	12	10	18	NA	14	0.475936049	16	0.334444097	0.703627408	0.555954083	6	0.418055121	0.629720612	0.545054416
Heart_mf_xl	LIGER UINMF HE	LIGER UINMF	HE	0.029219933	6.66E-16	0.593756782	0.729136843	0.167857368	0.303179399	0.172011136	0.765086149	0.882589068	3.82E-15	0.530716438	13	27	5	19	4	12	0.571423382	0.998163688	0.510667616	0.579827843	0.486802233	NA	0.511849227	0.384661016	0.432324796	0.416960091	0.915414675	NA	0.436448782	20	25	23	8	24	NA	24	0.474155845	17	0.303994185	0.629376952	0.499223845	23	0.379992731	0.537180269	0.474305254
Heart_mf_xl	fastMNN SH	fastMNN	SH	0.186603889	2.22E-16	0.65169919	0.893822385	0.041156152	0.435625723	0.742681676	0.187070023	0.204116419	1.27E-15	0.39237346	14	14	21	14	15	19	0.577285824	0.997979849	0.695271291	0.722934298	0.398745221	NA	0.542811599	0.649061644	0.679394487	0.234420422	0.905644806	NA	0.526422038	21	19	11	6	26	NA	19	0.472802607	18	0.354656323	0.678443297	0.548928507	21	0.443320404	0.598559158	0.536463657
Heart_mf_xl	Harmony O2O	Harmony	O2O	0.173457615	2.22E-16	0.584634385	0.90092746	0.022205588	0.282327177	0.767302274	0.100616777	0.260789207	1.27E-15	0.352758859	14	13	19	20	20	22	0.558059644	0.999286844	0.65140264	0.729612953	0.520708809	NA	0.441268903	0.58623029	0.690925018	0.487247455	0.975103456	NA	0.551417917	16	18	15	15	22	NA	18	0.471954293	19	0.33624501	0.691814178	0.549586511	22	0.420306262	0.614946012	0.537090112
Heart_mf_xl	LIGER UINMF SH	LIGER UINMF	SH	0.025904871	6.66E-16	0.552132048	0.750419537	0.052172042	0.208032456	0.245760211	0.237324964	0.896880098	3.82E-15	0.396999432	13	26	4	23	13	18	0.589841276	0.999323026	0.555914228	0.610047944	0.507034068	NA	0.609122975	0.449465971	0.484499038	0.458900107	0.977026317	NA	0.500497023	14	22	22	4	23	NA	20	0.459097987	20	0.276125699	0.652432108	0.501909545	24	0.345157124	0.565709379	0.477488477
Heart_mf_xl	fastMNN HE	fastMNN	HE	0.189318939	2.22E-16	0.647429533	0.87791676	0.053495416	0.425866024	0.687565289	0.243362248	0.192412004	1.27E-15	0.387301391	14	18	22	15	12	20	0.579085722	0.997847014	0.633578548	0.71441667	0.391278182	NA	0.552317726	0.56070154	0.664689018	0.218941464	0.898585452	NA	0.499162437	22	20	18	5	27	NA	21	0.454418019	21	0.353632129	0.663241227	0.539397588	9	0.442040162	0.57958978	0.524569933
Heart_mf_xl	Scanorama HE	Scanorama	HE	0.233952371	0	0.461122338	0.864159366	4.78E-04	0	0.639892986	0.001493217	0	0	0.160346551	15	23	30	30	27	30	0.546380054	0.999466736	0.654439275	0.748154383	0.675129783	NA	0.379583377	0.590579544	0.722936331	0.807357719	0.984663565	NA	0.625114243	6	11	13	21	9	NA	10	0.439207166	22	0.311942353	0.724714046	0.559605369	13	0.389927941	0.656025874	0.549586701
Heart_mf_xl	Scanorama O2O	Scanorama	O2O	0.228011653	0	0.472857445	0.853686115	5.98E-04	0.026824425	0.603600935	0.002044014	0.025610073	0	0.164519862	15	24	28	26	26	29	0.547627322	0.999313552	0.700377763	0.745413901	0.631941046	NA	0.386170799	0.656375445	0.718204957	0.717828702	0.976522802	NA	0.619644976	15	14	10	19	11	NA	11	0.43759493	23	0.311030727	0.724934717	0.559373121	12	0.388788409	0.656340008	0.549319369
Heart_mf_xl	Scanorama SH	Scanorama	SH	0.229285849	0	0.462980305	0.866077446	0.002344207	0.004246991	0.646539542	0.010008342	0.020117088	0	0.170227991	15	22	29	28	25	28	0.546674803	0.999607142	0.641423441	0.743970876	0.662623148	NA	0.381140086	0.571937474	0.715713611	0.781431824	0.9921253	NA	0.612555749	3	15	17	20	10	NA	13	0.435624646	24	0.312137561	0.718859882	0.556170954	16	0.390171952	0.648673067	0.545272621
Heart_mf_xl	fastMNN O2O	fastMNN	O2O	0.175171782	2.22E-16	0.653928477	0.871326858	0.035084193	0.440721487	0.664729876	0.159369496	0.253399538	1.27E-15	0.379555099	14	21	20	13	18	21	0.57015317	0.997531689	0.630874074	0.714309112	0.362561151	NA	0.505140628	0.556828029	0.664503321	0.159411879	0.881827876	NA	0.471470964	23	21	19	9	28	NA	22	0.434704618	25	0.347102262	0.655085839	0.531892408	25	0.433877828	0.569474377	0.515235757
Heart_mf_xl	LIGER UINMF O2O	LIGER UINMF	O2O	0.032093668	6.66E-16	0.564328269	0.790164694	0.036049717	0.235910909	0.383485661	0.163774258	0.870200571	3.82E-15	0.413342849	13	25	7	21	17	17	0.576581533	0.997026227	0.436451835	0.583384237	0.532018539	NA	0.539091899	0.278364655	0.43846482	0.5106922	0.854965695	NA	0.441653394	24	24	25	7	21	NA	23	0.430329176	26	0.28452727	0.625092474	0.488866392	26	0.355659087	0.532109036	0.461529056
Heart_mf_xl	scVI HE	scVI	HE	0.002252381	0.082557549	0.858311758	0.879018999	0.057634871	0.907906318	0.691384783	0.262246614	0.998844541	0.472917977	0.715095564	5	17	3	4	11	6	0.525987633	0.991018733	0.242098521	0.329418868	0.602648754	NA	0.271881198	0	0	0.657106618	0.535704778	NA	0.232246954	26	30	30	25	13	NA	29	0.425386398	27	0.375955112	0.538234502	0.473322746	27	0.449304502	0.425038444	0.434744867
Heart_mf_xl	LIGER SH	LIGER	SH	0.051822684	0.097034742	0.65569221	0.69847998	0.109551505	0.444753074	0.065778565	0.49909242	0.785149983	0.555848305	0.448693511	3	29	8	12	7	16	0.497486091	0.990260811	0.406193772	0.528195201	0.482767469	NA	0.121350861	0.235027213	0.343182338	0.408596142	0.49542594	NA	0.277039138	29	26	27	28	25	NA	27	0.345700887	28	0.322516224	0.580980669	0.477594891	29	0.378886595	0.478660633	0.438751018
Heart_mf_xl	LIGER O2O	LIGER	O2O	0.079761332	0.105607875	0.752318924	0.679497436	0.132960538	0.665625032	0	0.605885383	0.664708174	0.604958153	0.484054647	2	30	18	8	6	14	0.49718247	0.990265695	0.46707641	0.594343503	0.31843719	NA	0.119747291	0.322227036	0.457385716	0.06794417	0.495685515	NA	0.241826053	28	23	24	29	29	NA	28	0.338717491	29	0.350029221	0.573461054	0.484088321	28	0.411134557	0.469259893	0.446009759
Heart_mf_xl	LIGER HE	LIGER	HE	0.030511416	0.174570546	0.762506761	0.700464134	0.163898615	0.688912664	0.072654083	0.747026155	0.877021561	1	0.596403616	1	28	6	7	5	10	0.474509416	0.980938442	0.42654608	0.496837334	0.285660969	NA	0	0.264177029	0.289043769	0	0	NA	0.1383052	30	28	26	30	30	NA	30	0.321544566	30	0.366390294	0.532898448	0.466295187	30	0.414345231	0.42088845	0.418271162
Heart_mm_dr	scANVI SH	scANVI	SH	0.060076803	0.043390806	0.841519742	0.949983655	0.312183416	0.945418342	0.924430076	0.885505607	0.557164939	0.399871143	0.828129741	9	9	17	2	4	2	0.641657636	1	0.909514276	0.914558211	0.684385119	NA	1	1	1	0.858255852	1	NA	0.964563963	1	1	1	1	3	NA	1	0.909990274	1	0.441430885	0.830023049	0.674586183	4	0.540940904	0.787528811	0.688893648
Heart_mm_dr	scANVI HE	scANVI	HE	0.051079061	0.05511484	0.858666766	0.954910592	0.336214573	1	0.945259594	1	0.62570902	0.507914831	0.892742153	7	8	16	1	1	1	0.632447854	1	0.895276937	0.898611788	0.603962833	NA	0.925012337	0.982442642	0.974165769	0.682692342	1	NA	0.891078273	1	2	3	2	6	NA	2	0.891743825	2	0.451197167	0.806059882	0.664114796	1	0.550217748	0.757574853	0.674632011
Heart_mm_dr	scANVI O2O	scANVI	O2O	0.063681259	0.04030135	0.825990573	0.943429743	0.316757865	0.89598657	0.896722224	0.90730018	0.52970648	0.371400033	0.807428864	10	11	18	3	2	3	0.602576494	0.999847739	0.884259461	0.875818212	0.45541832	NA	0.681794478	0.968855991	0.93723871	0.358416609	0.967873673	NA	0.736576447	2	3	4	5	25	NA	7	0.764917414	3	0.438032158	0.763584045	0.63336329	2	0.53746486	0.704518122	0.637696817
Heart_mm_dr	SeuratV4 CCA SH	SeuratV4 CCA	SH	0.025393768	1.33E-15	0.794252186	0.949123751	0.174195994	0.794958324	0.920794676	0.228076341	0.821377548	1.23E-14	0.691301722	17	10	11	5	20	8	0.611919567	1	0.907746744	0.838659309	0.558610715	NA	0.757867419	0.997820295	0.877038899	0.583687734	1	NA	0.804103587	1	4	2	3	12	NA	3	0.758982841	4	0.38859314	0.783387267	0.625469616	7	0.485741425	0.729234084	0.63183702
Heart_mm_dr	SeuratV4 CCA HE	SeuratV4 CCA	HE	0.024591336	0.002880056	0.78179572	0.966267639	0.176849804	0.755307447	0.993273568	0.240720193	0.827490411	0.02654137	0.704197905	16	2	10	8	18	7	0.585836209	1	0.769269194	0.790718947	0.5534317	NA	0.545492136	0.827051033	0.799372432	0.572381839	1	NA	0.68607436	1	5	12	8	16	NA	10	0.693323778	5	0.390476911	0.73985121	0.600101491	6	0.487376125	0.674814013	0.599838858
Heart_mm_dr	SeuratV4 RPCA SH	SeuratV4 RPCA	SH	0.034377922	2.22E-16	0.696047761	0.955296234	0.150805715	0.482358295	0.946889966	0.116635362	0.752936973	2.05E-15	0.574705149	19	7	14	16	26	14	0.601700582	1	0.817817539	0.78900022	0.596880002	NA	0.674662644	0.886920412	0.796587983	0.667230376	1	NA	0.756350354	1	6	6	6	7	NA	6	0.683692272	6	0.367305527	0.761079668	0.603570012	3	0.459131908	0.701349585	0.604462515
Heart_mm_dr	SeuratV4 RPCA HE	SeuratV4 RPCA	HE	0.032351244	2.22E-16	0.693098372	0.957558356	0.136637624	0.472969927	0.956453498	0.049132706	0.768376046	2.05E-15	0.561733044	19	4	13	17	29	16	0.604291253	1	0.817957516	0.785167453	0.590630073	NA	0.695756344	0.887093031	0.790378654	0.653586652	1	NA	0.75670367	1	7	5	4	9	NA	5	0.67871542	7	0.363929119	0.759609259	0.601337203	15	0.454911399	0.699511574	0.601671504
Heart_mm_dr	SeuratV4 CCA O2O	SeuratV4 CCA	O2O	0.026647808	0.030245237	0.725074984	0.967858684	0.204896515	0.57475648	1	0.374346349	0.811824372	0.278727188	0.6902318	12	1	12	14	14	9	0.581040807	0.999065105	0.784924056	0.778110188	0.528522577	NA	0.506447128	0.846356466	0.778945431	0.518004709	0.802741532	NA	0.662438434	6	8	11	9	21	NA	12	0.67355578	8	0.390944646	0.734332547	0.596977386	10	0.481119498	0.668149407	0.593337443
Heart_mm_dr	SeuratV4 RPCA O2O	SeuratV4 RPCA	O2O	0.038375605	2.22E-16	0.698947207	0.955597695	0.163168174	0.491587683	0.948164445	0.17553524	0.722482945	2.05E-15	0.584442578	19	6	15	15	23	13	0.569071591	1	0.810797014	0.770098815	0.630954616	NA	0.408991666	0.878262764	0.765966492	0.741615962	1	NA	0.698709221	1	9	8	14	5	NA	9	0.653002564	9	0.371217736	0.756184407	0.602197739	11	0.46402217	0.695230509	0.602747174
Heart_mm_dr	unintegrated HE	unintegrated	HE	0.114549021	0	0.627237613	0.916907565	0.167635688	0.263324838	0.784594908	0.196820329	0.142199904	0	0.346734995	20	19	26	26	21	25	0.586302176	1	0.800309974	0.769067474	0.749315403	NA	0.54928612	0.865330241	0.764295653	1	1	NA	0.794728004	1	10	9	7	1	NA	4	0.6155308	10	0.365265977	0.780999005	0.614705794	13	0.456582472	0.726248757	0.618382243
Heart_mm_dr	fastMNN HE	fastMNN	HE	0.067216784	8.88E-16	0.783683943	0.931307728	0.219415839	0.761317957	0.845474206	0.443522423	0.502773133	8.19E-15	0.63827193	18	15	21	7	8	10	0.550977465	0.999678084	0.757074498	0.743801855	0.438112402	NA	0.26166611	0.812012643	0.723363727	0.320637433	0.932077131	NA	0.529419978	3	11	13	18	26	NA	19	0.572960759	11	0.400324859	0.697928861	0.57888726	8	0.500406073	0.622491555	0.573657362
Heart_mm_dr	unintegrated SH	unintegrated	SH	0.125935898	0	0.6409242	0.912995586	0.158014101	0.306891386	0.768056308	0.150979098	0.05545558	0	0.320345593	20	21	28	24	24	27	0.576517202	1	0.715319458	0.742844198	0.722188921	NA	0.46961514	0.760520705	0.72181226	0.940782331	1	NA	0.723182609	1	13	19	11	2	NA	8	0.562047803	12	0.367573957	0.751373956	0.597853956	5	0.459467446	0.689217445	0.597317445
Heart_mm_dr	Scanorama O2O	Scanorama	O2O	0.102930616	0.004361654	0.669176267	0.835085073	0.314473383	0.39682213	0.438675488	0.896415959	0.230707993	0.040195138	0.490655393	15	23	22	19	3	18	0.558088917	0.9989867	0.716668081	0.681106751	0.494848368	NA	0.319568807	0.762183814	0.621793628	0.444493216	0.786198506	NA	0.537009866	7	21	18	17	23	NA	18	0.518468077	13	0.385205399	0.689939763	0.568046017	19	0.480416335	0.612678029	0.559773351
Heart_mm_dr	LIGER UINMF HE	LIGER UINMF	HE	0.022218454	0.060327648	0.663114568	0.820277939	0.289089548	0.377526794	0.376075646	0.775476851	0.845566841	0.555953843	0.593661533	4	26	9	20	5	12	0.539452393	0.997675209	0.619834476	0.590940818	0.541182347	NA	0.167826951	0.642769489	0.47571902	0.545641247	0.509479839	NA	0.457989177	11	24	22	21	18	NA	20	0.512258119	14	0.371005631	0.657817049	0.543092482	18	0.448675127	0.572852508	0.523181556
Heart_mm_dr	Scanorama SH	Scanorama	SH	0.106394566	2.22E-16	0.641036694	0.834500439	0.218257456	0.30724947	0.436203843	0.438003409	0.204319893	2.05E-15	0.346444154	19	24	24	23	9	26	0.577923574	1	0.721883399	0.706982695	0.554316816	NA	0.481066065	0.768615298	0.663714321	0.574314064	1	NA	0.621927437	1	20	16	10	15	NA	15	0.511734124	15	0.360037831	0.712221297	0.57134791	17	0.450047289	0.640276621	0.564184888
Heart_mm_dr	Scanorama HE	Scanorama	HE	0.105076922	2.22E-16	0.63296938	0.849746998	0.17615186	0.281569948	0.500661435	0.2373949	0.214357598	2.05E-15	0.30849597	19	22	23	25	19	28	0.571436249	1	0.815239691	0.733617871	0.549876327	NA	0.428245126	0.883741433	0.706865017	0.564620385	1	NA	0.64586799	1	16	7	12	17	NA	14	0.510919182	16	0.352789032	0.734034027	0.581536029	14	0.44098629	0.667542534	0.576920037
Heart_mm_dr	Harmony SH	Harmony	SH	0.133215519	0	0.552112173	0.922010507	0.149190663	0.024188824	0.806168519	0.108940586	0	0	0.234824482	20	18	30	29	27	30	0.569154859	1	0.713274016	0.734170589	0.672004195	NA	0.409669646	0.757998284	0.707760457	0.831228038	1	NA	0.676664106	1	15	20	13	4	NA	11	0.499928257	17	0.351305772	0.737720732	0.583154748	9	0.439132216	0.672150915	0.578943435
Heart_mm_dr	Harmony HE	Harmony	HE	0.128293528	0	0.544513167	0.9293689	0.156835968	0	0.837277462	0.145365987	0.037495341	0	0.255034697	20	16	29	30	25	29	0.565134004	1	0.788119786	0.743730314	0.592856323	NA	0.37693114	0.850297412	0.723247825	0.658446603	1	NA	0.652230745	1	12	10	16	8	NA	13	0.493352326	18	0.351802313	0.737968085	0.583501776	12	0.439752891	0.672460107	0.57937722
Heart_mm_dr	scVI SH	scVI	SH	0.00226645	0.070189697	0.769971916	0.962084025	0.200789826	0.717670432	0.975586582	0.354780379	0.997559626	0.646838277	0.761399255	3	3	2	10	15	5	0.522478068	0.997286843	0.325158327	0.499711709	0.567150169	NA	0.029619015	0.279377525	0.327921999	0.602329538	0.427536389	NA	0.309812019	15	28	28	29	11	NA	28	0.490446913	19	0.401060383	0.582357023	0.509838367	21	0.483778054	0.478624568	0.480685963
Heart_mm_dr	LIGER UINMF SH	LIGER UINMF	SH	0.020323702	0.053000016	0.745524807	0.82616223	0.20761375	0.639851461	0.400952552	0.387292382	0.860000912	0.488425518	0.572024327	8	25	5	12	13	15	0.532811834	0.997400726	0.581888381	0.596563398	0.539368324	NA	0.113758351	0.595974707	0.484827962	0.541681199	0.45156535	NA	0.434060555	13	23	24	25	19	NA	22	0.489246064	20	0.370524901	0.649606533	0.53797388	16	0.449906122	0.562657984	0.517557239
Heart_mm_dr	Harmony O2O	Harmony	O2O	0.113057172	2.22E-16	0.588331272	0.940809703	0.185581219	0.139479877	0.885645531	0.282320272	0.153564688	2.05E-15	0.365252592	19	13	25	28	16	23	0.546446607	1	0.701226817	0.718415843	0.558191269	NA	0.224775067	0.743141788	0.682236755	0.582772075	1	NA	0.558231421	1	18	21	20	13	NA	16	0.481039889	21	0.365555873	0.704856107	0.569136014	26	0.456944842	0.631070134	0.561420017
Heart_mm_dr	fastMNN SH	fastMNN	SH	0.065724518	8.88E-16	0.781163819	0.929238921	0.142503628	0.753296008	0.83672795	0.077080779	0.514141091	8.19E-15	0.545311457	18	17	20	9	28	17	0.535356112	0.999595523	0.753561081	0.739586167	0.331590956	NA	0.134474314	0.80767993	0.716534041	0.088098922	0.914657211	NA	0.436696802	4	14	14	23	28	NA	21	0.480142664	22	0.383726177	0.671937968	0.556653252	24	0.479657722	0.590023579	0.545877236
Heart_mm_dr	fastMNN O2O	fastMNN	O2O	0.064843285	0.013634512	0.787926839	0.916857682	0.21627259	0.774823757	0.784384018	0.428546683	0.520854259	0.125649842	0.627152179	14	20	19	6	10	11	0.525392876	0.998646215	0.728159375	0.712493279	0.291234525	NA	0.053351894	0.776354775	0.67264182	0	0.714357749	NA	0.375587122	9	19	15	28	30	NA	25	0.476213145	23	0.399906982	0.651185254	0.550673945	20	0.496475099	0.564320014	0.537182048
Heart_mm_dr	unintegrated O2O	unintegrated	O2O	0.117344887	0	0.685705036	0.938212526	0.126325191	0.449435782	0.874665495	0	0.120901218	0	0.361250624	20	14	27	18	30	24	0.534682922	0.999256846	0.719123045	0.730481438	0.557872158	NA	0.12899308	0.765211254	0.701783794	0.58207545	0.843197883	NA	0.544515894	5	17	17	24	14	NA	17	0.471209786	24	0.373517528	0.708283282	0.57437698	23	0.46689691	0.635539891	0.568082698
Heart_mm_dr	scVI HE	scVI	HE	0.002305782	0.060262753	0.768241912	0.956190231	0.180593072	0.712163559	0.9506695	0.258554673	0.997259997	0.5553558	0.729661932	5	5	3	11	17	6	0.525848446	0.997507747	0.274054195	0.437903879	0.587693764	NA	0.057061227	0.21635637	0.227789342	0.647176629	0.474146219	NA	0.287095892	12	29	29	27	10	NA	29	0.464122308	25	0.39351875	0.564601606	0.496168464	25	0.476832749	0.456375071	0.464558142
Heart_mm_dr	LIGER SH	LIGER	SH	0.021417643	0.057314441	0.659722492	0.768099836	0.214997797	0.366729284	0.155483258	0.422473042	0.85166735	0.528185416	0.449088233	6	29	8	21	11	21	0.550423309	0.997345742	0.583388453	0.57502673	0.460590826	NA	0.257154075	0.597824582	0.449937176	0.369708295	0.439963955	NA	0.418656032	14	25	23	19	24	NA	23	0.430828912	26	0.344310442	0.633355012	0.517737184	22	0.416059442	0.542357329	0.491838174
Heart_mm_dr	LIGER UINMF O2O	LIGER UINMF	O2O	0.018436523	0.093086018	0.732486869	0.782878834	0.164712874	0.598349669	0.217964151	0.182894831	0.874377286	0.857840987	0.468396484	2	28	4	13	22	20	0.531399064	0.995260559	0.548312802	0.544798291	0.529108534	NA	0.102255333	0.554569606	0.400965161	0.519283865	0	NA	0.394268491	17	27	27	26	20	NA	24	0.423919688	27	0.358320224	0.62977585	0.521193599	27	0.424628775	0.538404673	0.492894314
Heart_mm_dr	LIGER O2O	LIGER	O2O	0.020756372	0.023848537	0.650075721	0.731322405	0.277421285	0.336022106	0	0.719884407	0.856704861	0.219777928	0.478152844	13	30	6	22	6	19	0.565712201	0.998390949	0.55679792	0.558641921	0.318545145	NA	0.381638923	0.565033377	0.423392731	0.059619648	0.660497779	NA	0.357421169	10	26	26	15	29	NA	26	0.405713839	28	0.340684864	0.599617627	0.496044522	28	0.419893946	0.499924297	0.467912156
Heart_mm_dr	scVI O2O	scVI	O2O	0.001946103	0.108511973	0.795466418	0.941771061	0.224012408	0.798823415	0.889709847	0.465422384	1	1	0.788488911	1	12	1	4	7	4	0.518840341	0.995888563	0.098609858	0.297298753	0.513436099	NA	0	0	0	0.485070617	0.132505926	NA	0.121267654	16	30	30	30	22	NA	30	0.388156157	29	0.414341593	0.484814723	0.456625471	29	0.490798998	0.357046263	0.410547357
Heart_mm_dr	LIGER HE	LIGER	HE	0.02087695	0.032699753	0.60688736	0.795601016	0.208250234	0.198546804	0.271749478	0.390324855	0.855786311	0.301346955	0.429101862	11	27	7	27	12	22	0.536644294	0.998828769	0.568903622	0.623439609	0.366771035	NA	0.144962912	0.579962019	0.528369151	0.164897758	0.752875711	NA	0.35454796	8	22	25	22	27	NA	27	0.384369521	30	0.332863062	0.618917466	0.504495704	30	0.40790389	0.52393964	0.47752534
Heart_mm_xl	scANVI HE	scANVI	HE	0.026410718	0.031818717	0.860656999	0.926047997	0.280602973	0.900923464	0.897465553	0.739654575	0.86480236	0.176292747	0.850711488	9	11	13	3	8	3	0.633417413	0.999482406	0.89731618	0.877560057	0.522591572	NA	1	0.979198447	0.978497409	0.705596523	0.980277025	NA	0.915823095	9	2	2	1	7	NA	1	0.889778452	1	0.425107481	0.786073526	0.641687108	1	0.523429672	0.732721305	0.649004652
Heart_mm_xl	scANVI SH	scANVI	SH	0.031262978	0.04384715	0.890666787	0.923596139	0.308645806	1	0.889613495	0.853776525	0.838303701	0.242936714	0.89542343	8	13	15	1	4	2	0.617768787	0.999520372	0.864781361	0.861638996	0.440912377	NA	0.898112844	0.932902267	0.943171051	0.543948635	0.984705611	NA	0.829533699	6	3	3	2	13	NA	2	0.855889592	2	0.439603772	0.756924379	0.629996136	2	0.538542927	0.69627538	0.633182399
Heart_mm_xl	scANVI O2O	scANVI	O2O	0.032299997	0.068451997	0.887860527	0.894494694	0.344576846	0.990735203	0.796416318	1	0.832640438	0.379260757	0.90494799	6	18	16	2	1	1	0.577647112	0.999191858	0.911934551	0.887250954	0.477868651	NA	0.636883304	1	1	0.617087255	0.946386417	NA	0.81349264	17	1	1	5	9	NA	3	0.85007478	3	0.445536812	0.770778625	0.6406819	3	0.539808016	0.713675317	0.644128397
Heart_mm_xl	SeuratV4 CCA SH	SeuratV4 CCA	SH	0.025398808	0.003378366	0.773655977	0.932542758	0.232413244	0.613691848	0.918264982	0.543543652	0.870328496	0.018717959	0.736457244	17	7	12	10	14	6	0.57837417	0.999448962	0.785900025	0.786509714	0.461603756	NA	0.641617127	0.820656225	0.776470864	0.58489808	0.976375992	NA	0.705910574	11	4	4	4	12	NA	4	0.718129242	4	0.393477831	0.722367325	0.590811527	4	0.491002697	0.653096916	0.588259228
Heart_mm_xl	SeuratV4 CCA HE	SeuratV4 CCA	HE	0.021067632	0.010198395	0.762560302	0.900772891	0.246867002	0.577059765	0.816522198	0.602364064	0.893981469	0.056504573	0.722481874	13	17	11	11	12	8	0.573669329	0.999354804	0.68072778	0.764652052	0.466561368	NA	0.610984225	0.67099892	0.727972112	0.594709484	0.965393057	NA	0.651166185	16	6	7	7	11	NA	7	0.679692461	5	0.388293244	0.696993067	0.573513138	5	0.482816956	0.621402632	0.565968362
Heart_mm_xl	scVI SH	scVI	SH	0.001763766	0.028869178	0.818667095	0.937368323	0.16854814	0.762294888	0.933718822	0.283640867	0.999401748	0.15995072	0.744764081	11	3	2	7	23	5	0.539975554	0.995894122	0.565948603	0.706707972	0.573029243	NA	0.391606306	0.507671205	0.599403214	0.805415614	0.561725179	NA	0.576024085	24	22	22	15	4	NA	12	0.643520083	6	0.3910433	0.676311099	0.562203979	15	0.481586831	0.596415343	0.550483938
Heart_mm_xl	SeuratV4 CCA O2O	SeuratV4 CCA	O2O	0.020858973	0.008448338	0.71180824	0.927248344	0.229252521	0.409503154	0.901309658	0.530680902	0.895120976	0.046808319	0.684153673	14	10	10	20	15	9	0.551224843	0.998789917	0.662362129	0.760026516	0.477517213	NA	0.464849673	0.644865088	0.717708768	0.616391738	0.89950233	NA	0.610953817	19	8	11	11	10	NA	10	0.640233759	7	0.379523283	0.689984123	0.565799787	12	0.47229202	0.612782675	0.556586413
Heart_mm_xl	SeuratV4 RPCA SH	SeuratV4 RPCA	SH	0.033387025	4.44E-16	0.720281043	0.936049024	0.192346066	0.437475891	0.929493777	0.380487922	0.826704073	2.46E-15	0.643540416	20	4	18	18	18	14	0.581141703	0.999629741	0.598730854	0.73382996	0.490237236	NA	0.659636349	0.554319477	0.659582688	0.641565406	0.99746277	NA	0.62877598	2	17	20	3	8	NA	9	0.634681754	8	0.376412632	0.680713899	0.558993392	9	0.47051579	0.600984938	0.548797279
Heart_mm_xl	SeuratV4 RPCA HE	SeuratV4 RPCA	HE	0.031173947	4.44E-16	0.726816259	0.930839188	0.194614521	0.459051739	0.912809312	0.389719532	0.838789905	2.46E-15	0.650092622	20	9	14	17	17	12	0.575274669	0.999618904	0.605100415	0.737026973	0.417059721	NA	0.621436482	0.563383193	0.666676361	0.49674284	0.996198763	NA	0.587059719	3	14	18	6	14	NA	11	0.61227288	9	0.376688783	0.666816136	0.550765195	6	0.470860979	0.583615444	0.538513658
Heart_mm_xl	Harmony O2O	Harmony	O2O	0.085772586	4.44E-16	0.743076666	0.923070254	0.280422415	0.512735049	0.887929353	0.738919786	0.540621465	2.46E-15	0.670051413	20	14	22	14	9	10	0.558032226	0.999651493	0.677933647	0.757486106	0.329847241	NA	0.50917209	0.667022942	0.712071994	0.324144259	1	NA	0.553102821	1	9	8	9	23	NA	14	0.599882258	10	0.406468384	0.664590142	0.561341439	7	0.50808548	0.580824805	0.551729075
Heart_mm_xl	Harmony HE	Harmony	HE	0.107661357	2.22E-16	0.762376801	0.931804437	0.254039486	0.576453942	0.915900515	0.631552909	0.421084769	1.23E-15	0.636248034	21	8	24	12	10	15	0.566336811	0.999463762	0.680756758	0.765584005	0.308854565	NA	0.563242686	0.671040155	0.730039972	0.282598529	0.978102346	NA	0.561730335	10	5	6	8	25	NA	13	0.591537415	11	0.411176416	0.66419918	0.562990075	8	0.51397052	0.580383035	0.553818029
Heart_mm_xl	Harmony SH	Harmony	SH	0.103036032	2.22E-16	0.753239843	0.921246923	0.284716241	0.546288513	0.882090149	0.756393762	0.446344117	1.23E-15	0.657779135	21	15	23	13	7	11	0.548723154	0.999390504	0.668815827	0.760678246	0.332282329	NA	0.448561344	0.654048527	0.719154855	0.328963439	0.969557287	NA	0.537682041	14	7	9	12	22	NA	17	0.585720879	12	0.412447808	0.661978012	0.56216593	13	0.51555976	0.577624889	0.552798837
Heart_mm_xl	scVI HE	scVI	HE	0.001654218	0.019484888	0.829470364	0.924911353	0.151910366	0.797961597	0.89382546	0.215932473	1	0.107956724	0.726929883	12	12	1	5	26	7	0.540683739	0.996685361	0.497875375	0.607537122	0.549673374	NA	0.396217252	0.410804815	0.379358531	0.759192987	0.654018529	NA	0.486393396	22	24	25	14	5	NA	21	0.582607991	13	0.385486238	0.638490994	0.537289092	23	0.476986575	0.548942403	0.520160072
Heart_mm_xl	SeuratV4 RPCA O2O	SeuratV4 RPCA	O2O	0.03338181	6.66E-16	0.671408368	0.934971818	0.184350363	0.276124025	0.92604403	0.347948939	0.826732555	3.69E-15	0.594212387	19	5	17	24	20	18	0.557473537	0.999522649	0.598195925	0.723124708	0.401338005	NA	0.505534502	0.553558287	0.635829398	0.465628648	0.984971113	NA	0.540137709	5	20	21	10	16	NA	15	0.56176758	14	0.364822472	0.655930965	0.539487567	11	0.45602809	0.570033044	0.524431062
Heart_mm_xl	unintegrated O2O	unintegrated	O2O	0.160738814	0	0.587771779	0.934203963	0.18117301	0	0.923584979	0.335018515	0.13122365	0	0.347456786	22	6	26	30	21	25	0.539587017	0.999410594	0.644603759	0.739391533	0.662287845	NA	0.38907657	0.619595399	0.671922952	0.982063588	0.971900665	NA	0.665664627	13	12	15	16	2	NA	6	0.538381491	15	0.372777513	0.71705615	0.579344695	25	0.465971891	0.646467539	0.57426928
Heart_mm_xl	unintegrated SH	unintegrated	SH	0.159211444	0	0.602287268	0.941233882	0.132895753	0.047922508	0.946098248	0.13855139	0.139564762	0	0.318034227	22	2	25	28	28	27	0.543657564	0.999514521	0.645590613	0.740670023	0.671350949	NA	0.415579626	0.620999666	0.674759721	1	0.98402309	NA	0.677834753	7	11	14	13	1	NA	5	0.533914543	16	0.367125669	0.720156734	0.578944308	26	0.458907087	0.650317287	0.573753207
Heart_mm_xl	fastMNN O2O	fastMNN	O2O	0.0512849	0.006749438	0.821652479	0.869111819	0.187317683	0.772151055	0.715127832	0.360024625	0.728962048	0.037395507	0.64406639	15	20	20	6	19	13	0.519837465	0.997575423	0.636915811	0.707672611	0.325754893	NA	0.260488555	0.608655653	0.6015436	0.316045265	0.757838916	NA	0.446683268	21	21	16	24	24	NA	23	0.525636517	17	0.387223264	0.637551241	0.53742005	14	0.482341721	0.547545195	0.521463805
Heart_mm_xl	unintegrated HE	unintegrated	HE	0.163891301	0	0.599111458	0.958065066	0.133397683	0.037437653	1	0.140594026	0.114007612	0	0.323009823	22	1	27	29	27	26	0.539449651	0.999576668	0.60015128	0.741681844	0.655385145	NA	0.388182187	0.556340705	0.677004796	0.968402742	0.991272186	NA	0.647482607	4	10	19	17	3	NA	8	0.517693494	18	0.370893102	0.707248918	0.572706591	10	0.463616377	0.63416698	0.565946739
Heart_mm_xl	fastMNN SH	fastMNN	SH	0.051709938	0.002881454	0.811695143	0.874237592	0.10131329	0.739277169	0.731543087	0.010024707	0.726640877	0.015964798	0.55187146	18	19	21	8	29	20	0.526401538	0.997946418	0.668259234	0.729639547	0.344645945	NA	0.303226794	0.65325651	0.650284812	0.353431756	0.801113255	NA	0.490049968	20	18	10	23	19	NA	20	0.514778565	19	0.368367483	0.653378536	0.539374115	19	0.459738991	0.567236566	0.524237536
Heart_mm_xl	fastMNN HE	fastMNN	HE	0.04845517	0.004585494	0.808160994	0.868396447	0.09884995	0.727609268	0.712836858	0	0.74441548	0.025406097	0.546215401	16	21	19	9	30	22	0.526887387	0.998887389	0.6271823	0.723780359	0.338280131	NA	0.306390126	0.594805126	0.637284186	0.34083344	0.910871891	NA	0.46982822	18	19	17	22	21	NA	22	0.500383092	20	0.365689611	0.643003513	0.532077952	21	0.45596564	0.554032544	0.514805783
Heart_mm_xl	scVI O2O	scVI	O2O	0.002391811	0.031684972	0.858324699	0.901487005	0.170265629	0.893223436	0.818809144	0.29063029	0.99597193	0.17555173	0.7496587	10	16	3	4	22	4	0.534110546	0.996132063	0.299383846	0.458919102	0.541444289	NA	0.353419633	0.128356653	0.049598268	0.742907149	0.589479603	NA	0.318570426	23	27	27	18	6	NA	24	0.491005735	21	0.392830823	0.565997969	0.496731111	18	0.483117286	0.458464446	0.468325582
Heart_mm_xl	LIGER O2O	LIGER	O2O	0.018612224	0.135680131	0.717899757	0.667407616	0.291782079	0.429614138	0.069171495	0.785148602	0.907390689	0.751740658	0.547831231	4	29	9	19	6	21	0.511367355	0.994331595	0.504386008	0.632264922	0.248978121	NA	0.205340238	0.420069273	0.43422567	0.164099557	0.379465846	NA	0.305933685	26	23	24	26	29	NA	25	0.402692703	22	0.366276362	0.5782656	0.493469905	16	0.423925419	0.474249102	0.454119629
Heart_mm_xl	Scanorama O2O	Scanorama	O2O	0.174523564	6.66E-16	0.610989218	0.771749248	0.207283459	0.076651772	0.403324861	0.441276517	0.055943795	3.69E-15	0.244299236	19	23	28	27	16	28	0.530021658	0.999370799	0.652545632	0.735745338	0.367215368	NA	0.326797157	0.630896474	0.663832613	0.39809796	0.967258757	NA	0.504906051	15	15	12	21	18	NA	19	0.400663325	23	0.352909098	0.656979759	0.535351495	17	0.441136372	0.571381999	0.519283749
Heart_mm_xl	Scanorama SH	Scanorama	SH	0.182545388	4.44E-16	0.614121262	0.836506064	0.154310415	0.086992133	0.610708124	0.225699614	0.012135842	2.46E-15	0.233883928	20	22	29	26	25	29	0.532820199	0.999489074	0.650121129	0.734549799	0.373234959	NA	0.345018267	0.627446469	0.661179898	0.410011081	0.981054836	NA	0.510913929	8	16	13	19	17	NA	18	0.400101929	24	0.357496626	0.658043032	0.537824469	22	0.446870782	0.572681521	0.522357226
Heart_mm_xl	Scanorama HE	Scanorama	HE	0.184767623	4.44E-16	0.614974825	0.768991302	0.166090484	0.089810149	0.394492559	0.273639291	0	2.46E-15	0.1894855	20	24	30	25	24	30	0.530626986	0.999422298	0.696122755	0.737307297	0.401816164	NA	0.330738407	0.692905559	0.667298357	0.466574951	0.973265782	NA	0.539379319	12	13	5	20	15	NA	16	0.399421791	25	0.346964847	0.6730591	0.542621399	20	0.433706059	0.591468301	0.528363404
Heart_mm_xl	LIGER SH	LIGER	SH	0.012900608	0.150589109	0.686088442	0.67989922	0.304272612	0.324589907	0.109175769	0.835979557	0.938582378	0.834344384	0.552081903	2	28	5	22	5	19	0.493450493	0.993493975	0.514501519	0.572501078	0.272995494	NA	0.088684749	0.434463375	0.301619	0.211631338	0.281762434	NA	0.259099616	27	25	23	28	28	NA	26	0.376292531	26	0.366749998	0.569388512	0.488333106	24	0.42079022	0.463362146	0.446333376
Heart_mm_xl	LIGER UINMF SH	LIGER UINMF	SH	0.012151113	0.067634371	0.711396988	0.689900027	0.325979439	0.408145416	0.141203288	0.924316763	0.94267544	0.374730672	0.604085227	7	27	4	21	2	17	0.502925752	0.994720454	0.302984721	0.490852886	0.338607794	NA	0.150377523	0.133480601	0.120454366	0.341481904	0.424823869	NA	0.186448599	25	26	26	27	20	NA	27	0.35350325	27	0.361412388	0.526018321	0.460175948	27	0.434856892	0.408842788	0.41924843
Heart_mm_xl	LIGER UINMF O2O	LIGER UINMF	O2O	0.015446876	0.180487952	0.728156326	0.728330321	0.31353347	0.463475935	0.26427604	0.87366716	0.924676961	1	0.631524024	1	25	8	16	3	16	0.4907189	0.993209895	0.29585668	0.454694221	0.287853693	NA	0.070899528	0.123337589	0.040223914	0.24103658	0.24862624	NA	0.118874403	28	28	28	29	27	NA	28	0.323934251	28	0.393190989	0.504466678	0.459956402	29	0.446366748	0.382280873	0.407915223
Heart_mm_xl	LIGER UINMF HE	LIGER UINMF	HE	0.014793993	0.108912002	0.685288243	0.727287143	0.248124636	0.32194807	0.260935273	0.607482081	0.928242415	0.603430873	0.52965196	5	26	6	23	11	23	0.479829596	0.991078399	0.238701445	0.447396601	0.297510031	NA	0	0.04200721	0.024031632	0.260147035	0	NA	0.081546469	30	29	29	30	26	NA	29	0.260788666	29	0.356881204	0.490903214	0.43729441	28	0.418873504	0.365859418	0.387065053
Heart_mm_xl	LIGER HE	LIGER	HE	0.015418956	0.148300853	0.737970204	0.645808353	0.244415407	0.495876198	0	0.592387156	0.924829436	0.821666223	0.503273197	3	30	7	15	13	24	0.517154951	0.992797499	0.209180717	0.436565904	0.166060119	NA	0.243022888	0	0	0	0.200522668	NA	0.060755722	29	30	30	25	30	NA	30	0.237762712	30	0.358382755	0.464351838	0.421964205	30	0.41090323	0.332240423	0.363705546
Heart_xl_dr	scANVI SH	scANVI	SH	0.029445051	0.0231745	0.910669542	0.973393289	0.430053294	1	0.980608555	0.777546058	0.748610321	0.206797851	0.876691233	12	5	17	1	5	1	0.62554726	0.998911422	0.90128601	0.863951974	0.736004702	NA	0.949127992	1	1	0.849018287	1	NA	0.94953657	1	1	1	2	2	NA	1	0.920398435	1	0.473347135	0.825140274	0.684423018	1	0.585890294	0.781697487	0.703374609
Heart_xl_dr	scANVI HE	scANVI	HE	0.034440672	0.020578778	0.894929357	0.962362447	0.411829838	0.944711716	0.933312449	0.728184612	0.70291355	0.183634897	0.827280582	13	9	21	4	7	2	0.63188453	0.998792883	0.865025529	0.861202506	0.476906573	NA	1	0.941244129	0.994621409	0.360931696	0.996989831	NA	0.824199309	2	2	2	1	22	NA	2	0.825431818	2	0.464828218	0.766762404	0.64598873	8	0.575890578	0.708754785	0.655609102
Heart_xl_dr	scANVI O2O	scANVI	O2O	0.040137458	0.01715488	0.904983447	0.950669422	0.421267934	0.980027272	0.883177151	0.753749361	0.650802971	0.15308172	0.816939189	14	12	23	2	6	3	0.617805943	0.998131172	0.838962919	0.832932018	0.562172906	NA	0.886985091	0.899012714	0.939317851	0.521555603	0.980186388	NA	0.811717814	4	3	3	3	15	NA	3	0.813806364	3	0.466842628	0.770000991	0.648737646	11	0.579264565	0.712968446	0.659486894
Heart_xl_dr	SeuratV4 CCA HE	SeuratV4 CCA	HE	0.024345489	0.003306983	0.851388866	0.962226429	0.202579099	0.791773296	0.932729254	0.161392064	0.79525788	0.029509887	0.670288123	21	10	14	14	20	13	0.575777695	0.997447229	0.684172023	0.727879106	0.653114422	NA	0.549606165	0.648192153	0.73381026	0.692870365	0.962818406	NA	0.656119736	6	4	6	7	4	NA	4	0.661787091	4	0.408769373	0.727678095	0.600114606	2	0.510134971	0.660235811	0.600195475
Heart_xl_dr	Harmony HE	Harmony	HE	0.018386548	0.006532109	0.863056789	0.972156973	0.257479123	0.832757529	0.975307695	0.310098467	0.849766489	0.058289327	0.741982545	18	6	11	10	16	8	0.537589811	0.986945566	0.729140214	0.698751461	0.650085458	NA	0.243055506	0.721057853	0.676829905	0.687164433	0.696139941	NA	0.582026924	19	8	4	17	5	NA	8	0.646009173	5	0.423522308	0.720502502	0.601710425	14	0.527769858	0.653891736	0.603442985
Heart_xl_dr	LIGER UINMF HE	LIGER UINMF	HE	0.015461808	0.081319513	0.799344022	0.851625677	0.481855701	0.608962857	0.458514795	0.917862019	0.876520155	0.725655363	0.715464956	5	25	10	23	2	10	0.603666208	0.990883507	0.543757686	0.609080601	0.604643551	NA	0.77347932	0.420667126	0.501413135	0.601561399	0.796139718	NA	0.574280245	17	22	22	4	11	NA	9	0.63075413	6	0.445921344	0.67040631	0.580612324	4	0.537071802	0.590287011	0.569000927
Heart_xl_dr	SeuratV4 CCA SH	SeuratV4 CCA	SH	0.023426266	0.00209883	0.833290057	0.976058574	0.192521636	0.728200211	0.992036293	0.134149652	0.803666342	0.018728925	0.664513125	22	2	13	19	23	14	0.568652362	0.996833916	0.63302394	0.708543894	0.63145582	NA	0.492408036	0.565312661	0.69598615	0.652070098	0.94724397	NA	0.601444236	7	6	12	11	9	NA	6	0.626671792	7	0.405479073	0.707701986	0.586812821	3	0.506324133	0.635419004	0.583781056
Heart_xl_dr	SeuratV4 RPCA HE	SeuratV4 RPCA	HE	0.029842252	2.22E-16	0.835310792	0.966637321	0.163025187	0.735298158	0.951641503	0.054253315	0.744976982	0	0.62154249	25	8	18	17	26	20	0.571891099	0.998184726	0.61026374	0.703647911	0.647844223	NA	0.518406783	0.528432416	0.686408483	0.682942415	0.981546341	NA	0.604047524	3	7	16	10	7	NA	5	0.61104551	8	0.39896311	0.70636634	0.583405048	5	0.498703888	0.633411743	0.579528601
Heart_xl_dr	SeuratV4 RPCA SH	SeuratV4 RPCA	SH	0.031579163	2.22E-16	0.822915012	0.975453411	0.146553082	0.691757284	0.989441583	0.009635711	0.72908882	0	0.604980849	25	3	20	21	28	22	0.568347037	0.997750066	0.603411994	0.714127415	0.649145485	NA	0.489957062	0.517329962	0.706908796	0.685393721	0.970508617	NA	0.599897385	5	5	17	12	6	NA	7	0.601930771	9	0.395300134	0.706556399	0.582053893	7	0.494125167	0.633757983	0.577904856
Heart_xl_dr	Harmony SH	Harmony	SH	0.02186861	0.010950113	0.855029557	0.970306789	0.264809487	0.804561426	0.967374801	0.32995405	0.817914797	0.097713425	0.729951268	17	7	12	12	13	9	0.538080759	0.985799178	0.620186842	0.674803596	0.616660492	NA	0.246996562	0.544511644	0.629982388	0.624198799	0.667028661	NA	0.511422348	20	9	15	16	10	NA	12	0.598833916	10	0.424592911	0.687106174	0.582100869	13	0.52800361	0.612432922	0.578661198
Heart_xl_dr	LIGER UINMF SH	LIGER UINMF	SH	0.012095643	0.087459601	0.821874708	0.793809781	0.512179729	0.688103157	0.210621962	1	0.907311694	0.780446493	0.701509203	4	27	9	22	1	12	0.59209528	0.991022311	0.555344999	0.605779536	0.530175525	NA	0.68059448	0.439443013	0.494955494	0.461279241	0.799664509	NA	0.519068057	15	23	20	5	18	NA	11	0.592044515	11	0.445483892	0.65488353	0.571123675	9	0.534989965	0.570848835	0.556505287
Heart_xl_dr	scVI SH	scVI	SH	0.001962856	0.052308667	0.888921962	0.977915944	0.19192607	0.923610404	1	0.132536455	1	0.466776835	0.764036715	9	1	1	6	24	5	0.52391143	0.990175966	0.600079125	0.667740753	0.597304225	NA	0.133253224	0.511929437	0.616165847	0.587735648	0.778172497	NA	0.462271039	18	11	18	22	12	NA	16	0.582977309	12	0.4226071	0.6758423	0.57454822	6	0.515181708	0.597258883	0.564428013
Heart_xl_dr	scVI HE	scVI	HE	0.002251563	0.031326606	0.892487942	0.973731917	0.197092739	0.936136108	0.982060461	0.14653129	0.997359087	0.279543235	0.765521737	11	4	2	5	22	4	0.52868659	0.991009558	0.457397868	0.545906068	0.816152529	NA	0.171585506	0.280731133	0.377829258	1	0.799340655	NA	0.457536474	16	26	27	20	1	NA	17	0.580730579	13	0.419378153	0.667830523	0.568449575	12	0.51639104	0.587035764	0.558777874
Heart_xl_dr	Scanorama HE	Scanorama	HE	0.053449327	0.011620945	0.777323265	0.954236266	0.285984975	0.531613712	0.898470437	0.387311596	0.52903444	0.103699604	0.586607546	16	11	26	26	11	23	0.545400057	0.991483783	0.706003111	0.666555065	0.637370216	NA	0.30575173	0.683566881	0.613846369	0.663211579	0.811383081	NA	0.56659414	13	14	5	14	8	NA	10	0.574599503	14	0.416522956	0.709362446	0.59222665	10	0.517748458	0.638832112	0.590398651
Heart_xl_dr	SeuratV4 CCA O2O	SeuratV4 CCA	O2O	0.025338359	0.013070836	0.858503799	0.927923424	0.20057898	0.816764898	0.785650861	0.155974389	0.786175736	0.116637719	0.636141471	15	17	15	11	21	17	0.533314534	0.991889869	0.620884232	0.667292141	0.556587165	NA	0.208736006	0.545641682	0.615288258	0.511033237	0.821695201	NA	0.470174796	11	12	14	18	16	NA	15	0.536561466	15	0.40508308	0.673993588	0.566429384	18	0.50308614	0.594519518	0.557946167
Heart_xl_dr	Scanorama SH	Scanorama	SH	0.055108718	0.006465882	0.780027558	0.948032418	0.257261926	0.541112694	0.87187067	0.309510151	0.513855384	0.057698348	0.559087225	19	14	27	25	17	25	0.543077152	0.992243445	0.631315448	0.656429425	0.577591175	NA	0.287104769	0.56254425	0.594038295	0.550600392	0.830673891	NA	0.498571926	10	15	13	15	14	NA	14	0.522778046	16	0.4093793	0.680131329	0.571830518	15	0.510107655	0.6021033	0.565305042
Heart_xl_dr	fastMNN HE	fastMNN	HE	0.042354489	8.88E-16	0.836188638	0.948834305	0.252055616	0.73838164	0.87530886	0.295407942	0.630522974	5.94E-15	0.634905354	23	13	25	16	18	18	0.573805347	0.993458471	0.594648622	0.666831675	0.343613487	NA	0.533773276	0.503129943	0.614387482	0.109835449	0.861528185	NA	0.440281537	9	13	19	8	25	NA	18	0.518131064	17	0.41588661	0.63447152	0.547037556	25	0.519858262	0.544724783	0.534778174
Heart_xl_dr	SeuratV4 RPCA O2O	SeuratV4 RPCA	O2O	0.030752153	2.22E-16	0.865446108	0.934343505	0.180263468	0.841150148	0.813177755	0.100946239	0.736653785	0	0.622981982	25	15	19	8	25	19	0.530530566	0.99665265	0.552259736	0.670489705	0.529366193	NA	0.186387898	0.434443706	0.621543427	0.45975463	0.94264093	NA	0.425532415	8	10	21	19	19	NA	20	0.504512242	18	0.402161047	0.65585977	0.554380281	16	0.502701308	0.57066155	0.543477453
Heart_xl_dr	fastMNN SH	fastMNN	SH	0.041024696	6.66E-16	0.835111077	0.934181579	0.285387984	0.734596647	0.812483479	0.385694541	0.642687074	3.96E-15	0.643865435	24	16	24	18	12	16	0.572166686	0.991124933	0.537317081	0.639067111	0.289657096	NA	0.520619034	0.41023088	0.560073627	0.008192913	0.802270483	NA	0.374779113	14	17	23	9	29	NA	23	0.482413642	19	0.419141067	0.605866581	0.531176376	19	0.523926334	0.509551994	0.51530173
Heart_xl_dr	Harmony O2O	Harmony	O2O	0.008836539	0.0440595	0.882624646	0.874065822	0.310319778	0.901490727	0.554729705	0.453226705	0.937123904	0.393165322	0.71164276	10	24	6	7	9	11	0.512728634	0.959531926	0.658025514	0.628060346	0.332705981	NA	0.04348409	0.605824791	0.53854187	0.089287994	0	NA	0.319284686	30	20	9	28	26	NA	24	0.476227916	20	0.423981257	0.61821048	0.540518791	17	0.518961696	0.532880119	0.52731275
Heart_xl_dr	Scanorama O2O	Scanorama	O2O	0.038691373	0.073646905	0.82978983	0.875741763	0.258419308	0.715905467	0.561915509	0.312645125	0.664030839	0.657188775	0.563624235	6	23	22	20	15	24	0.516104234	0.971461741	0.670016031	0.628865791	0.510951998	NA	0.070581492	0.625254022	0.540117504	0.425066144	0.302944827	NA	0.41525479	29	19	8	26	20	NA	21	0.474602568	21	0.415257836	0.659479959	0.56179111	22	0.500660568	0.581484513	0.549154935
Heart_xl_dr	scVI O2O	scVI	O2O	0.002433394	0.097244761	0.9025614	0.926653596	0.233215085	0.971519696	0.780206315	0.244375038	0.995695816	0.867764444	0.747949216	2	18	3	3	19	7	0.517480746	0.975844107	0.520596941	0.548431946	0.444037831	NA	0.081631345	0.383137846	0.382770455	0.299013872	0.414230307	NA	0.286638379	27	25	24	25	24	NA	25	0.471162714	22	0.432421647	0.601278314	0.533735647	21	0.516215869	0.507636866	0.511068467
Heart_xl_dr	LIGER HE	LIGER	HE	0.00896134	0.063677616	0.846211164	0.839340884	0.475386327	0.773586326	0.405842221	0.900338578	0.935982306	0.568227748	0.753937358	8	26	7	15	3	6	0.527681267	0.991516394	0.350962664	0.505797215	0.457497776	NA	0.163515343	0.10826532	0.299367142	0.324369589	0.812211209	NA	0.223879349	12	28	29	21	23	NA	28	0.435902552	23	0.446715466	0.566691063	0.518700824	23	0.542474929	0.460484731	0.49328081
Heart_xl_dr	fastMNN O2O	fastMNN	O2O	0.029096904	0.00427443	0.852840954	0.881030047	0.26016045	0.796873837	0.584589683	0.317361313	0.75179495	0.038142912	0.612654946	20	22	16	13	14	21	0.549372438	0.98355987	0.481002762	0.59232299	0.295215176	NA	0.337639751	0.318980104	0.468631403	0.018663172	0.610163819	NA	0.285978608	23	24	25	13	28	NA	26	0.416649143	24	0.405480557	0.580294647	0.510369011	24	0.505782089	0.479478341	0.48999984
Heart_xl_dr	LIGER O2O	LIGER	O2O	0.006017466	0.112063546	0.864881573	0.74712142	0.43643628	0.839167186	0.010439817	0.794835504	0.962911002	1	0.651838377	1	29	5	9	4	15	0.520933143	0.981381605	0.480492891	0.54351686	0.285307932	NA	0.109345234	0.318153919	0.373155418	0	0.554849142	NA	0.200163643	26	27	26	24	30	NA	29	0.380833536	25	0.433304057	0.562326486	0.510717515	20	0.513614185	0.457562707	0.479983298
Heart_xl_dr	unintegrated HE	unintegrated	HE	0.111283952	2.22E-16	0.625976587	0.919746528	0.142995731	0	0.750591403	0	0	0	0.187647851	25	19	30	30	30	30	0.514811551	0.984648507	0.672923718	0.650776294	0.67981538	NA	0.060204565	0.62996559	0.582979474	0.743169376	0.637808588	NA	0.504079751	22	16	7	27	3	NA	13	0.377506991	26	0.360000559	0.70059509	0.564357278	27	0.450000699	0.629581736	0.557749321
Heart_xl_dr	LIGER SH	LIGER	SH	0.005596792	0.089198991	0.795079358	0.784432501	0.297477818	0.593982986	0.170415708	0.418441989	0.96675906	0.795967951	0.537399936	3	28	4	24	10	26	0.521167846	0.985780569	0.410969235	0.486953494	0.479994159	NA	0.111229289	0.205498957	0.262504502	0.366748061	0.666556098	NA	0.236495202	21	29	28	23	21	NA	27	0.356857096	27	0.394357092	0.57697306	0.503926673	26	0.470646617	0.474771183	0.473121357
Heart_xl_dr	unintegrated SH	unintegrated	SH	0.102564591	2.22E-16	0.643991913	0.916355068	0.144910477	0.063279847	0.736050099	0.005186426	0.079759183	0	0.221068888	25	20	29	29	29	29	0.509414619	0.982624041	0.647687051	0.637748661	0.585009836	NA	0.016881055	0.58907252	0.557494436	0.564575594	0.58639945	NA	0.432005901	25	18	10	29	13	NA	19	0.347631096	28	0.36156441	0.672496842	0.548123869	29	0.451955512	0.594965042	0.53776123
Heart_xl_dr	unintegrated O2O	unintegrated	O2O	0.087450439	6.66E-16	0.678316537	0.895899458	0.157944316	0.183847015	0.648344131	0.040490878	0.21801385	3.96E-15	0.272673969	24	21	28	28	27	28	0.507311698	0.975126148	0.645942149	0.624165472	0.536404412	NA	0	0.58624511	0.530922602	0.473013159	0.395998506	NA	0.397545218	28	21	11	30	17	NA	22	0.347596718	29	0.36392215	0.657789976	0.540242845	28	0.454902687	0.578455933	0.529034635
Heart_xl_dr	LIGER UINMF O2O	LIGER UINMF	O2O	0.01106317	0.064267673	0.776859446	0.744686548	0.365728288	0.52998452	0	0.603310431	0.916756099	0.57349312	0.512512762	7	30	8	27	8	27	0.580378436	0.98294849	0.284148022	0.352764474	0.314932688	NA	0.586538304	0	0	0.055806833	0.594638499	NA	0.160586284	24	30	30	6	27	NA	30	0.301356876	30	0.392521025	0.503034422	0.458829063	30	0.474584363	0.383055905	0.419667288
Embryo_dr_xt	scVI stronger homology	scVI	SH	0.003845269	0.012172026	0.826738125	0.8787493	0.136797839	0.869792081	1	0.236779453	0.983975407	0.047786139	0.772636735	17	1	5	8	19	1	0.498774984	0.985184815	0.381221959	0.563487114	0.259853877	0.74033658	0.979494048	0.843952165	0.609538416	1	0.546836623	0.74033658	0.834664242	20	17	6	2	1	7	2	0.809853239	1	0.371660512	0.571476555	0.491550138	1	0.461532633	0.488734903	0.477853995
Embryo_dr_xt	scANVI stronger homology	scANVI	SH	0.015089901	0.002137366	0.810261928	0.868486817	0.126639166	0.79455317	0.964010957	0.182147591	0.880651167	0.008391081	0.705340721	26	4	17	13	23	12	0.497697133	0.99698616	0.386547799	0.679043347	0.193128762	0.588003127	0.972042566	0.861316568	1	0.568442591	0.985959282	0.588003127	0.79796097	2	1	4	3	8	15	4	0.760912871	2	0.364523035	0.556901055	0.479949847	2	0.455119453	0.468884034	0.463378201
Embryo_dr_xt	scANVI higher expression	scANVI	HE	0.010565319	1.55E-15	0.806090874	0.872263189	0.128628107	0.775505965	0.977254149	0.192843826	0.922226466	6.10E-15	0.716957601	27	3	12	15	22	9	0.495080866	0.997363502	0.367684219	0.676966619	0.193963129	0.585150342	0.953955592	0.799813629	0.992982788	0.573839015	1	0.585150342	0.781148273	1	2	9	7	7	16	5	0.755472005	3	0.363509498	0.552701446	0.477024667	3	0.454386873	0.463769035	0.46001617
Embryo_dr_xt	SeuratV4 RPCA higher expression	SeuratV4 RPCA	HE	0.010412161	0.007657327	0.789821967	0.839012832	0.1520331	0.70121365	0.860649962	0.318712471	0.923633798	0.030061888	0.70105247	22	7	11	20	10	13	0.493227141	0.99177381	0.424584981	0.627763227	0.165367405	0.734668388	0.94114028	0.985333243	0.826725772	0.388890719	0.792010142	0.734668388	0.77535168	6	6	2	9	16	8	6	0.745631996	4	0.359787477	0.572897492	0.487653486	4	0.447820015	0.489122228	0.472601343
Embryo_dr_xt	scVI higher expression	scVI	HE	0.003352875	0.011918087	0.818753682	0.873186644	0.12630858	0.83333095	0.98049257	0.180369745	0.988499906	0.046789198	0.745673293	18	2	4	9	24	5	0.501741154	0.98488552	0.281778263	0.490784508	0.238147905	0.891143953	1	0.519725295	0.363878151	0.859612488	0.535700015	0.891143953	0.726871977	22	23	24	1	3	3	12	0.734392504	5	0.366703973	0.564746884	0.48552972	5	0.455400445	0.480719157	0.470591672
Embryo_dr_xt	SeuratV4 CCA higher expression	SeuratV4 CCA	HE	0.02213023	0.005137132	0.784527508	0.856456701	0.146046706	0.677036389	0.921823084	0.286518519	0.815959258	0.02016786	0.675334312	24	6	20	21	15	17	0.495442116	0.992011443	0.383420741	0.628498447	0.191371372	0.645470401	0.956453015	0.85112109	0.829210062	0.557076333	0.800852342	0.645470401	0.76786618	4	5	5	5	9	13	7	0.730853433	6	0.362859656	0.556035753	0.478765314	6	0.452290286	0.468840615	0.462220484
Embryo_dr_xt	SeuratV4 CCA stronger homology	SeuratV4 CCA	SH	0.020841723	0.007727343	0.807744351	0.836041848	0.142932189	0.783056604	0.85023115	0.269769096	0.827799038	0.030336762	0.682713972	21	9	19	14	18	16	0.497668014	0.99187374	0.429083425	0.633143731	0.165393818	0.583896055	0.971841261	1	0.844906359	0.38906155	0.795728479	0.583896055	0.757941045	5	4	1	4	15	17	8	0.727850216	7	0.363057491	0.550176464	0.475328875	8	0.451890028	0.461837009	0.457858216
Embryo_dr_xt	SeuratV4 RPCA stronger homology	SeuratV4 RPCA	SH	0.009666258	0.008198049	0.804721988	0.836709132	0.149072045	0.769254916	0.852571221	0.302788349	0.930487728	0.032184707	0.713775554	20	8	9	16	14	10	0.495325217	0.991660519	0.388377885	0.619091324	0.162971459	0.676768985	0.955644859	0.867283392	0.797423633	0.373394479	0.787794613	0.676768985	0.734103069	7	7	3	6	17	11	11	0.725972063	8	0.361673494	0.555699231	0.478088937	7	0.450042356	0.468506974	0.461121127
Embryo_dr_xt	scANVI one2one only	scANVI	O2O	0.016337246	0.003038248	0.793306167	0.86421794	0.131838218	0.717124322	0.949040623	0.210107334	0.86918961	0.011927854	0.686365472	25	5	18	19	21	15	0.492508479	0.995817909	0.357090637	0.664039791	0.196017577	0.508185875	0.936171974	0.765274248	0.949303365	0.587126549	0.942489197	0.508185875	0.749212402	3	3	11	10	6	22	9	0.72407363	9	0.361747564	0.535610045	0.466065052	9	0.451424892	0.443568472	0.44671104
Embryo_dr_xt	Harmony higher expression	Harmony	HE	0.011948499	0.024359743	0.836558235	0.79644116	0.150252912	0.914635824	0.711357273	0.309138879	0.909516758	0.095633876	0.711162183	9	15	16	6	11	11	0.484988089	0.988904288	0.375630357	0.583894341	0.139362621	0.937087397	0.884181439	0.825721269	0.678493918	0.220699814	0.685236531	0.937087397	0.709236767	13	12	7	12	22	2	13	0.710006934	10	0.36391211	0.584977849	0.496551553	10	0.448800201	0.504192561	0.482035617
Embryo_dr_xt	Harmony stronger homology	Harmony	SH	0.011171625	0.020072052	0.844625133	0.809083657	0.14917146	0.951473486	0.75569268	0.303322989	0.916655268	0.078800838	0.731786106	11	12	15	3	13	8	0.490588116	0.989018173	0.359954733	0.57674734	0.146349465	0.662587557	0.922895969	0.774612363	0.654344381	0.265888565	0.689474116	0.662587557	0.656065767	12	14	10	11	19	12	15	0.686353903	11	0.366824785	0.537540897	0.469254452	26	0.453512969	0.447245442	0.449752453
Embryo_dr_xt	Harmony one2one only	Harmony	O2O	0.009010435	0.044588404	0.855251715	0.776416291	0.165676469	1	0.641132958	0.392084525	0.936513928	0.175049545	0.742432853	7	20	7	1	7	7	0.482974343	0.985261584	0.342136343	0.553069041	0.150016287	0.747056186	0.870259859	0.716517168	0.574336011	0.289604434	0.549693188	0.747056186	0.639554732	19	18	14	14	18	5	16	0.68070598	12	0.370188663	0.543418964	0.474126844	28	0.451588727	0.45505044	0.453665755
Embryo_dr_xt	SeuratV4 CCA one2one only	SeuratV4 CCA	O2O	0.022641959	0.008444079	0.800168666	0.818677848	0.149330345	0.748462074	0.789338118	0.304177447	0.811257097	0.033150596	0.663308684	19	10	21	18	12	18	0.484105116	0.988503507	0.355516449	0.586926457	0.171150352	0.567964713	0.878077203	0.760141753	0.688739359	0.426293034	0.670323644	0.567964713	0.664243213	15	11	12	13	14	19	14	0.663869401	13	0.359852579	0.525694432	0.459357691	15	0.447704704	0.433132617	0.438961452
Embryo_dr_xt	SeuratV4 RPCA one2one only	SeuratV4 RPCA	O2O	0.01001971	0.005476343	0.814865351	0.798854844	0.145776875	0.8155748	0.719821714	0.285067404	0.927239946	0.021499565	0.686925966	23	13	10	11	16	14	0.482180584	0.98870313	0.307503323	0.570867621	0.143689362	0.694059572	0.864772386	0.603599448	0.63447696	0.248683841	0.677751541	0.694059572	0.609118441	14	16	19	15	20	9	17	0.640241451	14	0.354998624	0.531167265	0.460699809	11	0.442379195	0.439660092	0.440747733
Embryo_dr_xt	LIGER higher expression	LIGER	HE	0.004670978	0.224491749	0.81420243	0.679417733	0.272779753	0.812547559	0.300973067	0.96807041	0.976388167	0.881331806	0.764494801	3	25	6	12	2	3	0.465400376	0.985896021	0.299280118	0.503853815	0.106386474	0.838234727	0.748766178	0.576788455	0.408039009	0.007420293	0.573300289	0.838234727	0.515849732	17	22	21	21	28	4	21	0.61530776	15	0.399112529	0.533175255	0.479550165	30	0.442767724	0.442631102	0.442685751
Embryo_dr_xt	unintegrated higher expression	unintegrated	HE	0.088997735	0	0.638300174	0.811144891	0.09276923	0.009286122	0.76292113	0	0.201529665	0	0.243434229	28	11	26	29	30	27	0.469290001	0.990727162	0.370128196	0.61275782	0.250658887	1	0.77565623	0.807781987	0.776022884	0.940529647	0.753064834	1	0.85999815	9	9	8	18	2	1	1	0.613372581	16	0.326242406	0.615593678	0.499853169	22	0.407803008	0.540566981	0.487461392
Embryo_dr_xt	scVI one2one only	scVI	O2O	0.003159884	0.040759323	0.840278003	0.797937003	0.155795181	0.931622222	0.716602979	0.338944395	0.990273255	0.160016962	0.744360712	8	14	3	4	9	6	0.493455767	0.980168155	0.231351882	0.398843303	0.190992767	0.679668719	0.942720836	0.355314794	0.053211146	0.554627638	0.360169006	0.679668719	0.517108627	24	27	26	8	10	10	20	0.608009461	17	0.367585878	0.495746766	0.444482411	13	0.449292517	0.398862488	0.4190345
Embryo_dr_xt	LIGER stronger homology	LIGER	SH	0.002595573	0.252664845	0.804150482	0.679924617	0.278716989	0.766645122	0.302750636	1	0.995458572	0.991936522	0.766213582	2	24	2	17	1	2	0.454224926	0.985098493	0.288013747	0.462819121	0.134334753	0.745702149	0.671507212	0.540055507	0.269383815	0.188181124	0.543624626	0.745702149	0.482965961	21	25	23	23	23	6	23	0.59626501	18	0.403610501	0.511698865	0.468463519	12	0.441346915	0.417018939	0.42675013
Embryo_dr_xt	unintegrated stronger homology	unintegrated	SH	0.093282106	0	0.638722248	0.793775064	0.094146254	0.011213531	0.702007662	0.007405438	0.1621616	0	0.220697058	28	17	27	28	29	29	0.472255465	0.990801306	0.343181275	0.614198828	0.228631452	1	0.796157296	0.719924073	0.780892011	0.798063008	0.7558237	1	0.819007278	8	8	13	17	4	1	3	0.57968319	19	0.323985134	0.608178054	0.494500886	17	0.404981418	0.531653404	0.48098461
Embryo_dr_xt	unintegrated one2one only	unintegrated	O2O	0.086141127	0	0.692538093	0.788548368	0.096702883	0.256964746	0.683678397	0.021154614	0.22777835	0	0.297394027	28	19	25	25	28	25	0.463506293	0.987336471	0.319194319	0.587623196	0.204176462	1	0.735671856	0.641716845	0.691093623	0.639895699	0.626898785	1	0.741675605	16	10	18	22	5	1	10	0.563962973	20	0.332786094	0.593639457	0.489298112	16	0.415982618	0.514900054	0.47533308
Embryo_dr_xt	fastMNN stronger homology	fastMNN	SH	0.045343311	0.018263724	0.839005034	0.793301289	0.124371814	0.925809185	0.700346201	0.169954102	0.602659773	0.071701524	0.599692315	12	18	23	5	26	20	0.440162872	0.977064808	0.305991734	0.529074014	0.134139969	0.540840549	0.574292351	0.598671052	0.49325742	0.186921321	0.24469489	0.540840549	0.478796539	26	21	20	25	24	20	24	0.527154849	21	0.364057035	0.487878991	0.438350208	29	0.450505362	0.390041828	0.414227242
Embryo_dr_xt	fastMNN higher expression	fastMNN	HE	0.047616523	0.014435918	0.835943119	0.796206476	0.125333252	0.911826881	0.710534271	0.175124575	0.581771775	0.056673946	0.594814376	15	16	24	7	25	21	0.43982556	0.977974876	0.290292371	0.530258272	0.140470888	0.511982519	0.571960421	0.547484748	0.497259001	0.227867743	0.2785581	0.511982519	0.471310886	25	20	22	26	21	21	25	0.520712282	22	0.363907057	0.481800748	0.434643272	14	0.451274842	0.382565922	0.41004949
Embryo_dr_xt	fastMNN one2one only	fastMNN	O2O	0.04329983	0.016351632	0.848941295	0.774550272	0.134065088	0.971183332	0.634589099	0.222083115	0.621436834	0.064194845	0.612323095	13	21	22	2	20	19	0.437683998	0.970488676	0.25711802	0.470151199	0.105610168	0.575093245	0.557155209	0.439322879	0.294158723	0.002399391	0	0.575093245	0.373625889	30	24	25	27	29	18	26	0.469104772	23	0.363441623	0.469357551	0.42699118	20	0.450214121	0.369131326	0.401564444
Embryo_dr_xt	LIGER one2one only	LIGER	O2O	0.002101336	0.254718765	0.815339854	0.659798026	0.268482722	0.817741631	0.232169594	0.944961598	1	1	0.748718206	1	27	1	10	3	4	0.443325708	0.980821847	0.184319375	0.383095583	0.105239187	0.611355751	0.596157909	0.201969703	0	0	0.384492572	0.611355751	0.281896673	23	30	27	24	30	14	27	0.468625286	24	0.40008814	0.451359575	0.430851001	18	0.436430484	0.345467121	0.381852466
Embryo_dr_xt	Scanorama stronger homology	Scanorama	SH	0.11072583	0.012623183	0.646639313	0.694568448	0.192037043	0.04736698	0.354104428	0.53384786	0.001875366	0.049557334	0.234298659	16	23	29	27	5	28	0.476368567	0.989500074	0.341528497	0.574057909	0.18642356	0	0.824592307	0.714535343	0.645256863	0.525075418	0.707405442	0	0.541891987	10	15	15	16	12	23	18	0.418854655	25	0.331318763	0.427979768	0.389315366	21	0.410992659	0.315675707	0.353802487
Embryo_dr_xt	Scanorama one2one only	Scanorama	O2O	0.110929924	0.024215484	0.679538492	0.699295457	0.202841087	0.197601789	0.370681365	0.591950436	0	0.095067531	0.290058397	10	22	30	26	4	26	0.468510386	0.985810945	0.321229557	0.544110375	0.186469179	0	0.770266532	0.648352548	0.544064905	0.525370467	0.570134658	0	0.49761089	18	19	17	19	11	23	22	0.414589893	26	0.343364089	0.417688407	0.38795868	24	0.42315124	0.304063899	0.351698836
Embryo_dr_xt	Scanorama higher expression	Scanorama	HE	0.104994909	0.01451988	0.636266652	0.66911972	0.169639639	0	0.264859426	0.413397878	0.054535439	0.057003576	0.183198186	14	26	28	30	6	30	0.468379132	0.989160686	0.337011996	0.577776889	0.182556481	0	0.769359142	0.699809715	0.657823202	0.500064348	0.694776961	0	0.525411282	11	13	16	20	13	23	19	0.388526043	27	0.31890816	0.425814197	0.383051782	25	0.39500523	0.3131449	0.345889032
Embryo_dr_xt	LIGER UINMF one2one only	LIGER UINMF	O2O	0.009302649	0.187202718	0.78030465	0.616361005	0.157268198	0.657752617	0.079842255	0.346866067	0.933828846	0.734938859	0.504572446	4	29	8	22	8	22	0.373502038	0.971466096	0.164406963	0.388657406	0.117792543	0	0.113447613	0.137047145	0.01879326	0.081191221	0.036369359	0	0.070095848	29	28	29	28	27	23	29	0.243886487	28	0.350087844	0.335970841	0.341617642	19	0.390809126	0.20887179	0.281646724
Embryo_dr_xt	LIGER UINMF higher expression	LIGER UINMF	HE	0.010653216	0.110144657	0.715779298	0.593593525	0.123165446	0.363096207	0	0.163466431	0.921418804	0.432416738	0.361995361	5	30	13	23	27	24	0.357430155	0.975505287	0.1719793	0.417014817	0.117900211	0	0.002338252	0.161736043	0.114612233	0.081887587	0.186665813	0	0.072114823	27	26	28	29	26	23	28	0.188067038	29	0.310667229	0.339971628	0.328249868	23	0.360797871	0.212864897	0.272038086
Embryo_dr_xt	LIGER UINMF stronger homology	LIGER UINMF	SH	0.010971361	0.092968093	0.693994216	0.626715431	0.145589311	0.263614164	0.116153726	0.284058713	0.91849545	0.364983293	0.395580514	6	28	14	24	17	23	0.357091928	0.973850367	0.122373203	0.386642756	0.122180235	0	0	0	0.011985807	0.109569458	0.125086981	0	0.024311053	28	29	30	30	25	23	30	0.172818837	30	0.314047683	0.327023081	0.321832922	27	0.36931758	0.197657624	0.266321607
[truncated: 1 more columns]
